# Supplementary material for: Salinity as a Key Factor on the Benthic Fauna Diversity in the Coastal Lakes
Source: Animals (Basel). 2021 Oct 23;11(11):3039. doi: 10.3390/ani11113039 (PMC8614431; doi:10.3390/ani11113039)
Supplement: Supplementary file 1 [file animals-11-03039-s001.zip]

Archive with 1 entries (1 files):
- animals-1407908-supplementary.xlsx
