# Supplementary material for: Salinity as a Key Factor on the Benthic Fauna Diversity in the Coastal Lakes
Source: Animals (Basel). 2021 Oct 23;11(11):3039. doi: 10.3390/ani11113039 (PMC8614431; doi:10.3390/ani11113039)
Supplement: Supplementary file 1 [file animals-11-03039-s001.zip › animals-1407908-supplementary.xlsx]

## Sheet: Environmental full data
Table S1. Physicochemical properties of water in coastal lakes of the Baltic Sea during the study period 2019-2020. *Value of specific conductance (EC) was calculation of according to Wagner et al. [33]
Lake	TYPE	SITE	SEASON	YEAR	DO	SALINITY	Conductivity*	NO2-	NO3-	NH4+	TIN	TP	Chl-a
					%	PSU	µS/cm	mgL-1	mgL-1	mgL-1	mgL-1	mg L-1	mg L-1
Dołgie	freshwater	1	spring	2019	102.1	0.0205308	46	0.397	0.463	0.125	0.985	0.180263	14.2089
Dołgie	freshwater	2	spring	2019	100.1	0.0209102	46	0.374	1.186	0.874	2.434	0.276974	59.464
Dołgie	freshwater	3	spring	2019	75.9	0.022939	50	0.031	0.247	0.203	0.481	0.324013	18.9932
Dołgie	freshwater	4	spring	2019	85.2	0.020332	43	0.098	0.373	0.192	0.663	0.363487	7.19308
Dołgie	freshwater	5	spring	2019	94.8	0.0207765	46	0.154	0.333	0.18	0.667	0.399342	8.86748
Dołgie	freshwater	1	spring	2020	105.3	0.0218749	48	0.069	0.464	0.178	0.711	0.357125	13.1973
Dołgie	freshwater	2	spring	2020	100.7	0.021949	48	0.214	0.366	0.15	0.73	0.31701	66.0837
Dołgie	freshwater	3	spring	2020	101.4	0.0217846	48	0.56	0.99	0.371	1.921	0.337819	7.04644
Dołgie	freshwater	4	spring	2020	97.1	0.0223501	48	0.065	0.556	0.654	1.275	0.299076	8.83276
Dołgie	freshwater	5	spring	2020	100.3	0.0217503	48	0.181	0.593	0.71	1.484	0.36848	7.05978
					96.29	0.0215197	47.1	0.2143	0.5571	0.3637	1.1351	0.322359	21.0947
					9.02287	0.000846578	1.91195	0.174376	0.301575	0.277056	0.639655	0.0614792	22.3554
Dołgie	freshwater	1	summer	2019	157.8	0.0247041	54	0.544	0.914	0.2	1.658	0.19823	13.8003
Dołgie	freshwater	2	summer	2019	110.7	0.023519	52	0.456	0.566	0.654	1.676	0.230822	10.1802
Dołgie	freshwater	3	summer	2019	119.2	0.0236201	52	0.367	0.761	0.872	2	0.357668	23.6622
Dołgie	freshwater	4	summer	2019	93.8	0.0232046	50	0.047	0.206	0.124	0.377	0.105645	6.2029
Dołgie	freshwater	5	summer	2019	83.3	0.0200881	43	0.371	0.397	0.209	0.977	0.187562	8.6257
Dołgie	freshwater	1	summer	2020	116.8	0.0227024	50	0.076	0.32	0.184	0.58	0.453809	13.252
Dołgie	freshwater	2	summer	2020	100.8	0.0220863	48	0.091	0.432	0.189	0.712	0.483391	26.556
Dołgie	freshwater	3	summer	2020	109.5	0.022435	48	0.363	0.541	0.164	1.068	0.455243	6.79124
Dołgie	freshwater	4	summer	2020	46.1	0.0222941	48	0.561	0.932	0.211	1.704	0.394	7.67786
Dołgie	freshwater	5	summer	2020	136.5	0.0225036	50	0.378	0.541	0.324	1.243	0.411484	6.57572
					107.45	0.0227157	49.5	0.3254	0.561	0.3131	1.1995	0.327786	12.3324
					30.1788	0.00121372	3.02765	0.189441	0.242835	0.247838	0.547644	0.134915	7.26579
Dołgie	freshwater	1	autumn	2019	101.9	0.0227855	50	0.632	0.064	0.122	0.818	0.170395	13.4624
Dołgie	freshwater	2	autumn	2019	95.9	0.0215533	48	0.565	1.046	0.179	1.79	0.186247	50.033
Dołgie	freshwater	3	autumn	2019	103.2	0.0219887	48	0.425	0.579	0.412	1.416	0.272286	24.1911
Dołgie	freshwater	4	autumn	2019	87.2	0.0218424	48	0.371	0.617	0.354	1.342	0.183553	8.25124
Dołgie	freshwater	5	autumn	2019	102.3	0.0215515	48	0.065	0.334	0.189	0.588	0.163125	9.73728
Dołgie	freshwater	1	autumn	2020	119	0.0234846	50	0.386	0.841	0.981	2.208	0.125355	54.1479
Dołgie	freshwater	2	autumn	2020	102.3	0.0240917	52	0.044	0.236	0.469	0.749	0.368717	21.0563
Dołgie	freshwater	3	autumn	2020	132.6	0.0238911	52	0.253	0.379	0.405	1.037	0.38647	5.956
Dołgie	freshwater	4	autumn	2020	103.2	0.0238225	52	0.654	1.254	0.199	2.107	0.387727	7.31179
Dołgie	freshwater	5	autumn	2020	118.3	0.0248089	54	0.583	1.015	0.057	1.655	0.437138	9.28367
					106.59	0.022982	50.2	0.3978	0.6365	0.3367	1.371	0.268101	20.3431
					13.0796	0.00119098	2.20101	0.221419	0.392107	0.265253	0.569472	0.116346	17.7787
Gardno	transitional	1	spring	2019	102.1	0.5	1016	0.397	0.463	0.214	1.074	0.178322	13.5093
Gardno	transitional	2	spring	2019	100.1	1.32	2683	0.346	0.987	0.365	1.698	0.237204	20.5886
Gardno	transitional	3	spring	2019	75.9	1.2	2439	0.202	0.444	0.412	1.058	0.116678	62.5332
Gardno	transitional	4	spring	2019	85.2	0.5	1016	0.354	0.397	0.164	0.915	0.186	5.81694
Gardno	transitional	5	spring	2019	94.8	0.5	1016	0.521	0.633	0.098	1.252	0.224885	6.70992
Gardno	transitional	1	spring	2020	71.3	0.709574	1443	0.957	0.447	0.193	1.597	0.159586	14.2168
Gardno	transitional	2	spring	2020	87.4	0.691253	1404	0.847	0.327	0.112	1.286	0.244882	38.7784
Gardno	transitional	3	spring	2020	91.2	0.358262	746	0.539	0.573	0.086	1.198	0.26573	5.60572
Gardno	transitional	4	spring	2020	81.3	1.10689	2250	0.365	0.556	0.321	1.242	0.114921	8.17836
Gardno	transitional	5	spring	2020	84.6	1.21836	2476	0.598	1.006	0.698	2.302	0.197161	7.57852
					87.39	0.810433	1648.9	0.5126	0.5833	0.2663	1.3622	0.192537	18.3516
					9.93271	0.362652	734.72	0.236151	0.235188	0.189603	0.406347	0.051929	18.5277
Gardno	transitional	1	summer	2019	117.4	0.730409	1484	0.574	0.654	0.087	1.315	0.044	10.8991
Gardno	transitional	2	summer	2019	86.1	0.679282	1380	0.456	0.566	0.198	1.22	0.0412573	37.6986
Gardno	transitional	3	summer	2019	119.3	0.427526	892	0.354	1.052	0.658	2.064	0.0852401	40.2686
Gardno	transitional	4	summer	2019	62.3	3.29	6004	0.822	1.415	0.999	3.236	0.0317398	5.63451
Gardno	transitional	5	summer	2019	112.6	0.470609	981	0.443	0.642	0.225	1.31	0.100775	5.97421
Gardno	transitional	1	summer	2020	93.6	1.07864	2193	0.787	1.54	1.124	3.451	0.27574	13.9959
Gardno	transitional	2	summer	2020	86.4	1.40956	2866	0.935	0.713	0.17	1.818	0.278401	37.814
Gardno	transitional	3	summer	2020	92.2	1.60238	3153.5	0.367	1.683	1.365	3.415	0.259901	5.51068
Gardno	transitional	4	summer	2020	99.3	2.90662	5722	0.503	0.609	0.306	1.418	0.0874934	8.49501
Gardno	transitional	5	summer	2020	63.2	0.32	676	0.378	0.541	0.321	1.24	0.351306	6.64851
					93.24	1.2915	2535.15	0.5619	0.9415	0.5453	2.0487	0.155585	17.2939
					20.0915	1.04415	1938.18	0.211219	0.444842	0.460316	0.949788	0.121179	14.9469
Gardno	transitional	1	autumn	2019	109.7	0.879138	1730	0.856	0.328	0.073	1.257	0.155197	10.1382
Gardno	transitional	2	autumn	2019	125.6	0.89678	1766	0.503	2.913	0.166	3.582	0.178553	12.4128
Gardno	transitional	3	autumn	2019	126.6	1.14393	2252	0.425	0.579	0.369	1.373	0.0464309	56.5776
Gardno	transitional	4	autumn	2019	117.1	1.52074	2994	0.358	0.694	0.241	1.293	0.071	7.3516
Gardno	transitional	5	autumn	2019	132.8	0.641218	1320	0.789	1.237	1.365	3.391	0.0642763	6.98102
Gardno	transitional	1	autumn	2020	116	1.38401	2813	0.378	0.984	0.987	2.349	0.175924	38.1192
Gardno	transitional	2	autumn	2020	106	1.94065	3821	0.619	1.116	1.124	2.859	0.159444	51.0688
Gardno	transitional	3	autumn	2020	119.1	2.1236	4181	0.935	0.542	0.236	1.713	0.140148	5.91508
Gardno	transitional	4	autumn	2020	123.1	2.09579	4126	0.675	4.159	0.166	5	0.160408	6.70066
Gardno	transitional	5	autumn	2020	105.9	0.68816	1417	0.507	3.547	0.093	4.147	0.236855	5.83888
					118.19	1.3314	2642	0.6045	1.6099	0.482	2.6964	0.138824	20.1104
					9.07823	0.571583	1111.23	0.204341	1.39078	0.48265	1.31591	0.0600183	20.2525
Kopań	transitional	1	spring	2019	114.7	0.825	1699	0.428	1.321	0.257	2.006	0.2378	45.9139
Kopań	transitional	2	spring	2019	114.017	0.858333	1744	0.645	0.938	0.222	1.805	0.3871	51.68
Kopań	transitional	3	spring	2019	107.58	0.836	1699	0.789	0.417	0.145	1.351	0.5147	33.7325
Kopań	transitional	4	spring	2019	112.433	0.831667	1691	1.022	1.612	0.211	2.845	0.4897	6.44503
Kopań	transitional	5	spring	2019	108.7	0.855	1738	0.248	0.364	0.056	0.668	0.2178	6.13271
Kopań	transitional	1	spring	2020	80	0.75	1544	0.996	1.014	0.262	2.272	0.53798	48.2299
Kopań	transitional	2	spring	2020	118.2	0.71	1462	0.458	0.614	0.058	1.13	0.53227	47.47
Kopań	transitional	3	spring	2020	121	0.691	1423	0.64	1.39	0.041	2.071	0.48508	5.56088
Kopań	transitional	4	spring	2020	123.4	0.684	1408	0.455	0.498	0.359	1.312	0.57162	6.04794
Kopań	transitional	5	spring	2020	124.1	0.658	1355	0.369	0.782	0.214	1.365	0.35011	5.56811
					112.413	0.7699	1576.3	0.605	0.895	0.1825	1.6825	0.432416	25.6781
					12.737	0.079157	153.639	0.262897	0.436703	0.105049	0.637002	0.127402	21.2925
Kopań	transitional	1	summer	2019	143.6	1.05	2067	0.566	1.192	0.132	1.89	0.29621	47.5582
Kopań	transitional	2	summer	2019	134.133	1.04	2047	0.423	0.445	0.321	1.189	0.20109	54
Kopań	transitional	3	summer	2019	100.8	1.02	2008	0.987	1.072	0.157	2.216	0.25574	18.3776
Kopań	transitional	4	summer	2019	141.8	1.05	2953	0.321	0.49	0.101	0.912	0.19394	5.64491
Kopań	transitional	5	summer	2019	137.6	1.03	2028	0.977	1.679	0.211	2.867	0.14649	6.68553
Kopań	transitional	1	summer	2020	92.9	1.47	2834	0.387	0.434	0.203	1.024	0.67219	54.6775
Kopań	transitional	2	summer	2020	86.1	1.49	2933	0.515	0.685	0.32	1.52	0.64087	59.6365
Kopań	transitional	3	summer	2020	91.4	1.48	2913	0.333	0.411	0.124	0.868	0.31927	6.32543
Kopań	transitional	4	summer	2020	92.1	1.477	2907	0.584	1.782	0.214	2.58	0.34433	6.1779
Kopań	transitional	5	summer	2020	89.3	1.479	2911	0.216	0.549	0.298	1.063	0.14238	6.30745
					110.973	1.2586	2560.1	0.5309	0.8739	0.2081	1.6129	0.321251	26.5391
					24.7611	0.232745	451.026	0.263749	0.526374	0.0818976	0.732743	0.189723	24.0669
Kopań	transitional	1	autumn	2019	133.2	1.015	2063	0.34	0.426	0.119	0.885	0.16986	39.3944
Kopań	transitional	2	autumn	2019	128.475	0.99125	2014	0.621	1.734	0.051	2.406	0.25694	58.09
Kopań	transitional	3	autumn	2019	119	0.976667	1986	0.426	0.557	0.324	1.307	0.2525	52.2751
Kopań	transitional	4	autumn	2019	122.467	1.02	2073	0.999	1.02	0.221	2.24	0.13681	6.17595
Kopań	transitional	5	autumn	2019	131.633	1.01333	2059	0.457	0.502	0.105	1.064	0.13778	5.62887
Kopań	transitional	1	autumn	2020	148.8	1.54	2946.8	0.897	1.31	0.147	2.354	0.69622	66.03
Kopań	transitional	2	autumn	2020	112.4	1.54	2947	0.657	0.339	0.113	1.109	0.58138	42.3171
Kopań	transitional	3	autumn	2020	120.4	1.543	3037	0.996	1.81	0.24	3.046	0.38713	6.53063
Kopań	transitional	4	autumn	2020	101.3	1.555	3061	0.663	0.85	0.077	1.59	0.1848	6.09802
Kopań	transitional	5	autumn	2020	157.6	1.54	3031	0.577	1.904	0.026	2.507	0.18434	6.17776
					127.527	1.27343	2521.78	0.6633	1.0452	0.1423	1.8508	0.298776	28.8718
					16.5753	0.28509	510.764	0.233493	0.60748	0.0929122	0.748173	0.195614	25.0816
Liwia Łuża	transitional	1	spring	2019	106.65	0.385	813	0.389	0.502	0.113439	1.00444	0.2054	7.82523
Liwia Łuża	transitional	2	spring	2019	121.637	0.5775	1204	0.491	0.687	0.413855	1.59186	1.1561	23.404
Liwia Łuża	transitional	3	spring	2019	98.1	0.413333	860	0.471	0.644	0.0204707	1.13547	0.4698	18.6911
Liwia Łuża	transitional	4	spring	2019	112.383	0.505	1052	0.392	0.53	0.180848	1.10285	0.6871	7.2393
Liwia Łuża	transitional	5	spring	2019	94.7	0.51	1063	0.421	0.55	0.017693	0.988693	1.0657	6.74418
Liwia Łuża	transitional	1	spring	2020	115.7	0.57	1188	1.025	1.155	0.261	2.441	0.390762	8.04139
Liwia Łuża	transitional	2	spring	2020	120.6	0.414	863	1.016	6.229	0.198	7.443	0.91444	14.827
Liwia Łuża	transitional	3	spring	2020	119.9	0.42	875	0.98	0.507	0.173	1.66	1.03313	69.0008
Liwia Łuża	transitional	4	spring	2020	118	0.43	896	1.048	1.938	0.242	3.228	0.18842	7.96957
Liwia Łuża	transitional	5	spring	2020	125	0.51	1063	1.003	0.719	0.195	1.917	0.97015	7.44755
					113.267	0.473483	987.7	0.7236	1.3461	0.181531	2.25123	0.7081	17.119
					10.2911	0.0695478	143.708	0.30854	1.77221	0.116377	1.95939	0.36911	19.1201
Liwia Łuża	transitional	1	summer	2019	144.5	0.52	1083	0.337	0.615	0.138974	1.09097	0.41015	8.35706
Liwia Łuża	transitional	2	summer	2019	146.95	0.42	875	0.337	0.591	0.356024	1.28402	0.45951	23.736
Liwia Łuża	transitional	3	summer	2019	151.333	0.52	1083	0.339	0.61	0.01939	0.96839	0.26586	27.7781
Liwia Łuża	transitional	4	summer	2019	177.7	0.42	875	0.338	0.584	0.199274	1.12127	0.36576	7.5479
Liwia Łuża	transitional	5	summer	2019	212.9	0.31	655	0.34	0.624	0.0200735	0.984074	0.15581	5.98168
Liwia Łuża	transitional	1	summer	2020	119.7	0.63	1297	0.369	0.214	0.128916	0.711916	0.30345	8.05878
Liwia Łuża	transitional	2	summer	2020	118.9	0.62	1276	0.789	0.153	0.00486338	0.946863	0.95138	65.0738
Liwia Łuża	transitional	3	summer	2020	110.7	0.66	1359	0.668	0.257	0.0876943	1.01269	0.33922	8.15028
Liwia Łuża	transitional	4	summer	2020	149.9	0.644	1310	0.843	0.355	0.648	1.846	0.22786	6.64694
Liwia Łuża	transitional	5	summer	2020	148.3	0.636	1252	0.769	0.187	0.042	0.998	0.31277	6.41432
					148.088	0.538	1106.5	0.5129	0.419	0.164521	1.09642	0.379177	16.7745
					30.1131	0.120827	236.526	0.223148	0.202944	0.200523	0.300672	0.219185	18.6639
Liwia Łuża	transitional	1	autumn	2019	100.355	0.34	700	0.471	0.693	0.1566	1.3206	0.26406	8.01111
Liwia Łuża	transitional	2	autumn	2019	118.833	0.44	894	0.521	0.576	1.024	2.121	0.33909	12.261
Liwia Łuża	transitional	3	autumn	2019	106.733	0.34	700	0.656	0.674	0.0214243	1.35142	0.13844	10.8365
Liwia Łuża	transitional	4	autumn	2019	88.8667	0.34	700	0.755	0.436	0.148773	1.33977	0.1698	6.62536
Liwia Łuża	transitional	5	autumn	2019	99.175	0.3425	706	0.831	0.609	0.019591	1.45959	0.14264	6.36671
Liwia Łuża	transitional	1	autumn	2020	112.1	0.78	1535	0.514	1.162	0.7	2.376	1.69306	23.656
Liwia Łuża	transitional	2	autumn	2020	111.9	0.78	1535	0.533	1.125	0.0357602	1.69376	0.30644	75.5846
Liwia Łuża	transitional	3	autumn	2020	108.2	0.8	1626	0.523	1.145	0.3907	2.0587	0.321	8.3889
Liwia Łuża	transitional	4	autumn	2020	124.7	0.784	1593	0.518	1.088	0.035	1.641	0.29099	7.92957
Liwia Łuża	transitional	5	autumn	2020	149.6	0.8	1575	0.498	1.084	0.01	1.592	0.30775	6.65319
					112.046	0.57465	1156.4	0.582	0.8592	0.254185	1.69538	0.397327	16.6313
					16.6639	0.227776	443.429	0.122523	0.284942	0.348844	0.369814	0.461537	21.3451
Łebsko	brackish	1	spring	2019	85.7	1.50089	2850	0.396	0.61	0.541	1.547	0.106908	7.77645
Łebsko	brackish	2	spring	2019	86.3	1.63136	3097	0.513	1.009	0.984	2.506	0.379638	8.51
Łebsko	brackish	3	spring	2019	115.2	1.71477	3257	0.529	0.155	0.214	0.898	0.441842	42.43
Łebsko	brackish	4	spring	2019	110.1	1.8466	3508	0.937	1.401	0.198	2.536	0.4464	21.9271
Łebsko	brackish	5	spring	2019	102.3	1.76805	3358	0.514	0.874	0.871	2.259	0.404635	41.924
Łebsko	brackish	6	spring	2019	101	1.70565	3240	0.523	1.384	0.102	2.009	0.166776	22.9609
Łebsko	brackish	7	spring	2019	91.3	2.447	4675	0.421	0.541	0.321	1.283	0.154194	6.09063
Łebsko	brackish	8	spring	2019	83.6	1.865	3542	0.502	0.977	0.811	2.29	0.532754	5.58454
Łebsko	brackish	9	spring	2019	123.6	1.986	3772	0.472	0.611	0.321	1.404	0.480149	6.96187
Łebsko	brackish	10	spring	2019	97.2	1.656	3145	0.946	1.207	0.2	2.353	0.362283	6.11877
Łebsko	brackish	11	spring	2019	87.3	2.796	5310	0.487	0.874	0.198	1.559	0.11866	6.21351
Łebsko	brackish	1	spring	2020	74	1.84531	3504	0.972	0.594	0.163	1.729	0.204891	7.3898
Łebsko	brackish	2	spring	2020	87.9	1.84542	3504	0.511	0.491	0.258	1.26	0.202576	7.50004
Łebsko	brackish	3	spring	2020	92	1.88341	3576	0.508	1.769	0.348	2.625	0.35524	18.7107
Łebsko	brackish	4	spring	2020	92.3	2.16242	4106	0.509	1.32	0.214	2.043	0.183559	8.65
Łebsko	brackish	5	spring	2020	85.7	2.18145	4142	0.321	1.114	0.358	1.793	0.38801	37.2019
Łebsko	brackish	6	spring	2020	66.7	2.15397	4091	0.358	1.862	0.456	2.676	0.179352	5.97
Łebsko	brackish	7	spring	2020	29	2.163	4108	4.433	0.47	0.155	5.058	0.241447	5.59134
Łebsko	brackish	8	spring	2020	98.8	4.023	7341	0.398	0.175	0.11	0.683	0.309655	6.6217
Łebsko	brackish	9	spring	2020	95.6	4.106	7493	0.543	1.438	0.512	2.493	0.278891	6.06292
Łebsko	brackish	10	spring	2020	72.3	1.839	3356	0.987	1.564	0.321	2.872	0.341067	5.96698
Łebsko	brackish	11	spring	2020	103.7	3.211	5859	0.574	0.875	0.354	1.803	0.27666	6.1128
					90.0727	2.19688	4128.82	0.743364	0.968864	0.364091	2.07632	0.297981	13.2853
					19.1933	0.721737	1285.05	0.848116	0.485557	0.245374	0.89485	0.123844	12.2453
Łebsko	brackish	1	summer	2019	68.3	2.05944	3910	0.516	2.809	0.541	3.866	0.153947	7.08344
Łebsko	brackish	2	summer	2019	98.3	2.21545	4206	0.445	0.44	0.214	1.099	0.152361	8.32
Łebsko	brackish	3	summer	2019	126.8	2.31358	4394	0.465	0.813	0.333	1.611	0.334649	33.6278
Łebsko	brackish	4	summer	2019	114.3	2.37478	4510	0.499	0.305	0.189	0.993	0.107749	7.63
Łebsko	brackish	5	summer	2019	74.1	2.37685	4514	0.972	0.838	0.193	2.003	0.458706	38.926
Łebsko	brackish	6	summer	2019	54	2.4334	4620	0.487	0.43	0.147	1.064	0.465051	29.536
Łebsko	brackish	7	summer	2019	88.3	2.947	5500	0.533	0.897	0.301	1.731	0.138908	6.02006
Łebsko	brackish	8	summer	2019	61.3	4.237	7732	0.554	0.449	0.258	1.261	0.497519	5.54809
Łebsko	brackish	9	summer	2019	114.4	4.459	7991	0.419	0.793	0.651	1.863	0.169653	6.87271
Łebsko	brackish	10	summer	2019	77.7	2.236	4173	0.552	0.372	0.102	1.026	0.144342	6.21877
Łebsko	brackish	11	summer	2019	106.3	3.386	6179	0.954	1.244	0.177	2.375	0.124591	6.07177
Łebsko	brackish	1	summer	2020	67.3	2.27163	4240	0.341	1.59	0.62	2.551	0.211868	7.36093
Łebsko	brackish	2	summer	2020	74.9	2.68751	5017	7.129	1.004	0.452	8.585	0.169707	8.97
Łebsko	brackish	3	summer	2020	78.5	2.56886	4795	0.214	0.513	0.107	0.834	0.176434	25.2752
Łebsko	brackish	4	summer	2020	73.8	2.87047	5356	0.533	1.82	0.369	2.722	0.448227	71.8709
Łebsko	brackish	5	summer	2020	73.5	2.76632	5162	0.871	1.545	0.551	2.967	0.180319	19.1901
Łebsko	brackish	6	summer	2020	72	2.61738	4884	0.457	0.752	0.657	1.866	0.210539	5.79181
Łebsko	brackish	7	summer	2020	74.5	3.807	6947	0.63	1.63	0.542	2.802	0.297903	5.59694
Łebsko	brackish	8	summer	2020	70.4	2.564	4785	0.324	0.742	0.612	1.678	0.304861	6.73566
Łebsko	brackish	9	summer	2020	75.1	2.778	5185	0.41	1.254	0.037	1.701	0.343419	5.89284
Łebsko	brackish	10	summer	2020	70.4	2.52	4703	0.512	1.49	0.512	2.514	0.234345	6.65671
Łebsko	brackish	11	summer	2020	88.8	3.049	5691	0.414	0.652	0.324	1.39	0.23928	6.18106
					81.9545	2.79721	5204.27	0.828682	1.01736	0.358591	2.20464	0.252926	14.7899
					18.7901	0.644261	1109.39	1.41967	0.608079	0.200723	1.62001	0.122696	16.3419
Łebsko	brackish	1	autumn	2019	28.6	2.42832	4532	0.561	0.754	0.214	1.529	0.155263	7.2932
Łebsko	brackish	2	autumn	2019	7.78	2.32466	4339	0.511	1.272	0.321	2.104	0.179408	7.66
Łebsko	brackish	3	autumn	2019	21.9	2.41211	4502	0.479	0.494	0.224	1.197	0.263191	21.5104
Łebsko	brackish	4	autumn	2019	35.78	2.44085	4556	0.555	1.465	0.514	2.534	0.259868	8.09
Łebsko	brackish	5	autumn	2019	27	2.5366	4735	0.484	1.113	0.423	2.02	0.585197	38.1642
Łebsko	brackish	6	autumn	2019	25.3	2.73663	5108	0.953	0.655	0.206	1.814	0.399671	6.03
Łebsko	brackish	7	autumn	2019	124.9	3.107	5800	0.499	0.743	0.331	1.573	0.35732	5.98404
Łebsko	brackish	8	autumn	2019	109.5	3.189	5952	0.533	1.184	0.254	1.971	0.434243	7.12678
Łebsko	brackish	9	autumn	2019	105.2	3.1232	5829	0.421	0.421	0.124	0.966	0.635732	6.55058
Łebsko	brackish	10	autumn	2019	118.6	2.447	4567	0.531	0.736	0.364	1.631	0.186476	6.2668
Łebsko	brackish	11	autumn	2019	81.6	2.41	4500	0.375	0.19	0.21	0.775	0.18469	6.64911
Łebsko	brackish	1	autumn	2020	79.9	2.25492	4209	0.547	1.072	0.545	2.164	0.168345	7.5052
Łebsko	brackish	2	autumn	2020	79.1	2.73153	5100	0.871	0.428	0.147	1.446	0.140842	31.8891
Łebsko	brackish	3	autumn	2020	67.4	2.69952	5039	0.991	0.539	0.183	1.713	0.395691	17.8513
Łebsko	brackish	4	autumn	2020	76.8	3.55531	6487	0.324	0.658	0.086	1.068	0.629089	50.1262
Łebsko	brackish	5	autumn	2020	78.4	3.08554	5760	0.657	1.149	0.541	2.347	0.330612	14.1726
Łebsko	brackish	6	autumn	2020	77	2.72237	5080	0.647	0.321	0.21	1.178	0.267243	5.90328
Łebsko	brackish	7	autumn	2020	109.3	4.721	8461	0.621	0.421	0.265	1.307	0.384268	5.45995
Łebsko	brackish	8	autumn	2020	88	3.058	5580	1.001	0.334	0.222	1.557	0.115516	6.54492
Łebsko	brackish	9	autumn	2020	95.1	2.954	5513	0.265	0.789	0.418	1.472	0.119583	5.85817
Łebsko	brackish	10	autumn	2020	62.2	2.662	4968	0.336	0.145	0.128	0.609	0.108099	6.38338
Łebsko	brackish	11	autumn	2020	107.9	5.242	9394	0.548	1.323	0.547	2.418	0.274645	6.00528
					73.0573	2.94734	5455.05	0.577727	0.736636	0.294409	1.60877	0.298863	12.6829
					34.7579	0.743189	1283.92	0.208396	0.388975	0.146362	0.528485	0.163764	12.2106
Ptasi Raj	brackish	1	spring	2019	96.6	5.749	10303	0.58	0.86	0.412	1.852	0.4578	23.6901
Ptasi Raj	brackish	2	spring	2019	188.14	5.86	10342	1.124	5.092	1.068	7.284	0.1635	6.11012
Ptasi Raj	brackish	3	spring	2019	142.9	5.891	10396	0.412	0.48	0.254	1.146	0.3547	5.76107
Ptasi Raj	brackish	4	spring	2019	89.46	5.982	10557	0.928	1.748	1.174	3.85	0.6274	12.0874
Ptasi Raj	brackish	1	spring	2020	99.7	6.93	12070	0.541	0.905	0.311	1.757	0.36804	12.0874
Ptasi Raj	brackish	2	spring	2020	99.4	6.991	12176	1.547	4.483	1.265	7.295	0.30867	27.6724
Ptasi Raj	brackish	3	spring	2020	79.5	6.141	10838	0.498	0.611	0.321	1.43	0.34193	5.74618
Ptasi Raj	brackish	4	spring	2020	78.4	6.903	12023	0.548	1.081	0.654	2.283	1.37226	24.36
					109.263	6.30587	11088.1	0.77225	1.9075	0.682375	3.36212	0.499287	14.6893
					37.6689	0.538331	846.704	0.395319	1.82458	0.423553	2.55657	0.376487	9.1802
Ptasi Raj	brackish	1	summer	2019	46.08	6.729	11720	0.406	0.801	0.358	1.565	0.43308	13.3897
Ptasi Raj	brackish	2	summer	2019	103.31	6.7119	11690	0.333	0.75	0.114	1.197	0.85048	6.56274
Ptasi Raj	brackish	3	summer	2019	35.74	6.719	11702	0.503	0.69	0.321	1.514	0.97949	5.7188
Ptasi Raj	brackish	4	summer	2019	70.4	6.652	11739	0.457	0.786	0.214	1.457	0.72542	6.56274
Ptasi Raj	brackish	1	summer	2020	126	7.448	12972	0.652	1.618	0.657	2.927	0.3984	5.63442
Ptasi Raj	brackish	2	summer	2020	117.8	7.649	13322	1.012	2.214	0.657	3.883	0.72894	31.0371
Ptasi Raj	brackish	3	summer	2020	56.5	7.478	13024	1.111	2.223	0.951	4.285	0.45339	6.87
Ptasi Raj	brackish	4	summer	2020	115.6	7.55	13150	1.363	2.138	1.32	4.821	0.40291	20.1
					83.9287	7.11711	12414.9	0.729625	1.4025	0.574	2.70613	0.621514	11.9844
					35.829	0.447162	757.628	0.381744	0.716583	0.407832	1.46192	0.228113	9.22241
Ptasi Raj	brackish	1	autumn	2019	95.9	7.276	12673	0.379	0.454	0.254	1.087	0.88566	10.8332
Ptasi Raj	brackish	2	autumn	2019	94.4	7.285	12688	0.432	0.619	0.321	1.372	0.61014	25.5161
Ptasi Raj	brackish	3	autumn	2019	47.6	6.989	12173	1.547	2.046	0.874	4.467	0.67793	5.74763
Ptasi Raj	brackish	4	autumn	2019	87.1	7.087	12343	1.257	1.8	1.032	4.089	0.8584	32.9852
Ptasi Raj	brackish	1	autumn	2020	64.2	7.409	12904	0.327	0.997	0.444	1.768	0.147	5.55831
Ptasi Raj	brackish	2	autumn	2020	63.3	7.407	12901	0.421	0.847	0.333	1.601	0.6894	32.9852
Ptasi Raj	brackish	3	autumn	2020	63	7.4	12889	1.325	1.823	0.653	3.801	0.2471	8.51
Ptasi Raj	brackish	4	autumn	2020	85.1	7.391	12873	0.698	1.099	0.325	2.122	0.5147	16.87
					75.075	7.2805	12680.5	0.79825	1.21063	0.5295	2.53837	0.578791	17.3757
					17.7677	0.161006	280.478	0.497551	0.60155	0.291193	1.35387	0.266181	11.6503
Resko	brackish	1	spring	2019	114.533	1.46667	2888	0.347	0.541	0.499077	1.38708	0.3157	7.56514
Resko	brackish	2	spring	2019	111.783	1.69333	3333	0.398	0.82	0.00756458	1.22556	0.4002	14.185
Resko	brackish	3	spring	2019	101.46	1.774	3492	0.553	2.54	0.0234317	3.11643	0.3214	23.891
Resko	brackish	4	spring	2019	79.5667	1.72333	3392	0.953	0.582	0.005369	1.54037	0.2357	6.25294
Resko	brackish	5	spring	2019	111.3	1.61	3057	0.654	1.395	0.012869	2.06187	0.1132	5.87982
Resko	brackish	1	spring	2020	105.3	1.57	2982	0.939	0.551	0.00508303	1.49508	0.249781	7.80534
Resko	brackish	2	spring	2020	106.8	1.568	2978	0.547	1.049	0.00967712	1.60568	0.5698	56.06
Resko	brackish	3	spring	2020	112.8	1.6	3038	0.507	0.93	0.00857934	1.44558	0.382	6.46806
Resko	brackish	4	spring	2020	105.6	1.5	2953	0.444	0.677	0.00624539	1.12725	0.52502	5.878
Resko	brackish	5	spring	2020	11.4	0.3	618	0.328	0.671	0.00619004	1.00519	0.519	6.43976
					96.0543	1.48053	2873.1	0.567	0.9756	0.0584087	1.60101	0.36318	14.0425
					31.378	0.425738	819.197	0.223198	0.611096	0.154931	0.606827	0.145483	15.8201
Resko	brackish	1	summer	2019	110.833	1.79	3399	0.565	0.961	0.00886531	1.53487	0.20946	7.62991
Resko	brackish	2	summer	2019	121.186	1.88571	3582	0.354	0.622	0.00573801	0.981738	0.83513	15.791
Resko	brackish	3	summer	2019	76.6	1.79667	3413	0.457	0.709	0.00654059	1.17254	0.20052	46.843
Resko	brackish	4	summer	2019	52.65	1.765	3352	0.563	0.63	0.00581181	1.19881	0.28148	20.8299
Resko	brackish	5	summer	2019	107.3	1.26	2480	0.957	0.462	0.00426199	1.42326	0.16205	6.17968
Resko	brackish	1	summer	2020	89.9	3.97	7245	0.595	3.073	0.0283487	3.69635	0.42155	7.84752
Resko	brackish	2	summer	2020	88.4	3.963	7232	0.972	0.88	0.00811808	1.86012	0.872	74.9683
Resko	brackish	3	summer	2020	82	3.752	6847	0.487	0.943	0.00869926	1.4387	0.5818	29.6652
Resko	brackish	4	summer	2020	91.2	3.795	6925	0.257	0.959	0.00884686	1.22485	0.18511	7.66278
Resko	brackish	5	summer	2020	82.5	3.647	6655	0.398	0.704	0.00649446	1.10849	0.49263	7.09037
					90.2569	2.76244	5113	0.5605	0.9943	0.00917251	1.56397	0.424173	22.4508
					19.4481	1.13659	1997.47	0.236886	0.749769	0.00691669	0.790154	0.266941	22.6185
Resko	brackish	1	autumn	2019	90.9333	2.57667	4810	0.444	1.151	0.0106181	1.60562	0.27603	7.71352
Resko	brackish	2	autumn	2019	141.486	2.40857	4496	0.548	0.974	0.00898524	1.53099	0.65502	20.476
Resko	brackish	3	autumn	2019	134.333	2.04333	3880	0.401	0.666	0.00614391	1.07314	0.2671	7.22859
Resko	brackish	4	autumn	2019	130.45	2.385	4451	0.398	0.6	0.00553506	1.00354	0.27971	5.9053
Resko	brackish	5	autumn	2019	123.5	0.41	833	0.483	1.22	0.0112546	1.71425	0.2622	6.72808
Resko	brackish	1	autumn	2020	107.9	4.231	7721	0.333	0.638	0.00588561	0.976886	0.84577	11.185
Resko	brackish	2	autumn	2020	105.8	4.68	8387	0.668	2.694	0.0248524	3.38685	0.42444	33.2834
Resko	brackish	3	autumn	2020	131	4.666	8362	1.05	2.744	0.171	3.965	0.45329	5.91137
Resko	brackish	4	autumn	2020	100.1	4.511	8084	0.649	2.535	0.245	3.429	0.14525	6.44958
Resko	brackish	5	autumn	2020	113.3	3.805	6943	0.585	2.993	0.02	3.598	0.59536	6.07486
					117.88	3.17166	5796.7	0.5559	1.6215	0.0509275	2.22833	0.420417	11.0956
					16.6614	1.42518	2501.72	0.206216	0.991705	0.0848336	1.21174	0.219233	8.98378
Sarbsko	freshwater	1	spring	2019	83.5	0.2	417	0.562	0.521	0.268	1.351	0.216447	14.2103
Sarbsko	freshwater	2	spring	2019	94.1	0.2	417	0.487	0.512	0.328	1.327	0.179934	36.4392
Sarbsko	freshwater	3	spring	2019	93.2	0.2	417	0.568	0.547	0.321	1.436	0.229605	81.8057
Sarbsko	freshwater	4	spring	2019	84.3	0.2	417	0.466	0.48	0.114	1.06	0.215132	5.93902
Sarbsko	freshwater	5	spring	2019	77.3	0.2	417	0.221	0.499	0.226	0.946	0.167434	6.71808
Sarbsko	freshwater	1	spring	2020	59.6	0.28	583	0.989	2.579	0.254	3.822	1.08645	61.0132
Sarbsko	freshwater	2	spring	2020	62.8	0.28	583	0.953	0.661	0.228	1.842	0.40553	33.9768
Sarbsko	freshwater	3	spring	2020	78.5	0.28	583	1.016	0.439	0.2	1.655	0.233648	6.33402
Sarbsko	freshwater	4	spring	2020	104.8	0.28	583	0.145	0.315	0.163	0.623	0.26298	7.07133
Sarbsko	freshwater	5	spring	2020	67.1	0.2	417	1.008	3.27	0.254	4.532	0.214562	5.86191
					80.52	0.232	483.4	0.6415	0.9823	0.2356	1.8594	0.321172	25.937
					14.5452	0.0413118	85.722	0.330334	1.04009	0.0658554	1.28062	0.276759	27.0321
Sarbsko	freshwater	1	summer	2019	160.45	0.15	317	0.342	0.671	0.287	1.3	0.945687	45.7364
Sarbsko	freshwater	2	summer	2019	88.64	0.151	319	0.349	0.643	0.347	1.339	0.0476023	38.5141
Sarbsko	freshwater	3	summer	2019	111.18	0.16	338	0.348	0.803	0.462	1.613	0.117026	46.6514
Sarbsko	freshwater	4	summer	2019	77.22	0.14	296	0.345	0.843	0.654	1.842	0.0587061	6.12937
Sarbsko	freshwater	5	summer	2019	116.1	0.164	342	0.348	0.76	0.321	1.429	0.0476023	6.53667
Sarbsko	freshwater	1	summer	2020	108.1	0.4	824	0.457	0.598	0.067	1.122	1.05861	42.569
Sarbsko	freshwater	2	summer	2020	107.8	0.43	874	0.087	0.049	0.081	0.217	0.384	77.9618
Sarbsko	freshwater	3	summer	2020	50.6	0.42	854	1.214	0.514	0.146	1.874	0.308924	5.68224
Sarbsko	freshwater	4	summer	2020	48.7	0.895	1762	0.108	0.267	0.154	0.529	0.197556	7.46809
Sarbsko	freshwater	5	summer	2020	88.9	0.18	375	0.657	2.75	0.173	3.58	0.340362	5.61136
					95.769	0.309	630.1	0.4255	0.7898	0.2692	1.4845	0.350608	28.286
					33.0472	0.239748	467.648	0.320247	0.731581	0.185084	0.906543	0.365933	25.4744
Sarbsko	freshwater	1	autumn	2019	138.7	0.44	894	0.024	0.063	0.147	0.234	1.02986	67.0657
Sarbsko	freshwater	2	autumn	2019	126.7	0.45	915	0.124	0.085	0.115	0.324	0.20347	25.0677
Sarbsko	freshwater	3	autumn	2019	145.4	0.43	874	0.199	0.079	0.054	0.332	0.196332	84.3995
Sarbsko	freshwater	4	autumn	2019	113.6	0.473	961	0.054	0.1	0.056	0.21	0.20347	7.37936
Sarbsko	freshwater	5	autumn	2019	117	0.367	756	0.053	0.121	0.054	0.228	0.0607072	6.91716
Sarbsko	freshwater	1	autumn	2020	115.7	0.48	976	0.554	0.896	0.091	1.541	0.21	26.9816
Sarbsko	freshwater	2	autumn	2020	105.9	0.49	996	0.421	0.898	0.066	1.385	0.45	91.1175
Sarbsko	freshwater	3	autumn	2020	113.3	0.9	1772	1.621	0.921	1.536	4.078	0.340474	6.17059
Sarbsko	freshwater	4	autumn	2020	112.5	0.465	945	0.521	0.995	0.1	1.616	0.106294	6.88616
Sarbsko	freshwater	5	autumn	2020	86.7	0.056	122	1.245	2.632	0.15	1.293	0.27927	5.63127
					117.55	0.4551	921.1	0.4816	0.679	0.2369	1.1241	0.307987	32.7617
					16.5227	0.202243	394.916	0.545197	0.803228	0.457896	1.1989	0.276664	34.5867
Wicko	freshwater	1	spring	2019	102.55	0.0666667	146	0.45	0.522	0.321	1.192	0.654	17.1938
Wicko	freshwater	2	spring	2019	116.2	0.07	152	0.407	0.56	0.225	0.382	0.599	95.3941
Wicko	freshwater	3	spring	2019	110.02	0.07	152	0.052	0.206	0.124	1.466	0.33	34.76
Wicko	freshwater	4	spring	2019	130.5	0.06	130	0.459	0.829	0.178	1.294	0.458	41.0433
Wicko	freshwater	5	spring	2019	107.4	0.06	130	0.479	0.732	0.083	2.108	0.23	6.30544
Wicko	freshwater	6	spring	2019	114.275	0.06	130	0.742	0.997	0.369	2.506	0.231	5.66286
Wicko	freshwater	7	spring	2019	70.4	0.08	174	0.582	1.579	0.345	1.298	0.2	6.2422
Wicko	freshwater	8	spring	2019	109.6	0.079	172	0.445	0.639	0.214	0.625	0.37	5.5
Wicko	freshwater	1	spring	2020	113.1	0.07	152	0.557	0.768	0.014	1.343	0.60363	31.6189
Wicko	freshwater	2	spring	2020	115	0.07	152	0.403	0.62	0.32	0.791	0.74449	39.92
Wicko	freshwater	3	spring	2020	116.9	0.06	130	0.051	0.226	0.514	1.435	0.75614	26.76
Wicko	freshwater	4	spring	2020	126.4	0.07	152	0.449	0.826	0.16	2.619	0.8218	47.1149
Wicko	freshwater	5	spring	2020	106.9	0.07	152	0.871	1.444	0.304	3.173	0.73155	6.08717
Wicko	freshwater	6	spring	2020	111.3	0.07	152	1.109	1.46	0.604	2.703	0.78791	6.34243
Wicko	freshwater	7	spring	2020	113.6	0.07	152	0.751	1.701	0.251	1.195	0.84566	7.13003
Wicko	freshwater	8	spring	2020	114.5	0.09	190	0.441	0.715	0.039	0.64	0.796	5.06
					111.165	0.0697292	151.125	0.5155	0.864	0.254062	1.54812	0.572449	23.8834
					14.7704	0.00812788	16.9071	0.267121	0.456958	0.161241	0.832744	0.233187	24.4756
Wicko	freshwater	1	summer	2019	134.867	0.0633333	137	0.042	0.218	0.365	1.242	0.999	34.3795
Wicko	freshwater	2	summer	2019	133.533	0.0666667	146	0.445	0.622	0.175	2.546	0.391	15.3266
Wicko	freshwater	3	summer	2019	145.167	0.0666667	146	0.745	1.687	0.114	1.839	0.3144	21.53
Wicko	freshwater	4	summer	2019	137.2	0.06	130	0.549	0.749	0.541	1.435	0.4523	46.1565
Wicko	freshwater	5	summer	2019	122.533	0.06	130	0.457	0.654	0.324	1.454	0.13535	5.73819
Wicko	freshwater	6	summer	2019	139.45	0.09	190	0.401	0.752	0.301	0.737	0.299	5.87351
Wicko	freshwater	7	summer	2019	135.9	0.1	211	0.049	0.263	0.425	1.949	0.32476	7.45626
Wicko	freshwater	8	summer	2019	129.8	0.1	211	0.956	0.798	0.195	1.638	0.31	5.39
Wicko	freshwater	1	summer	2020	76.9	0.217	452	0.048	0.225	0.367	2.543	1.03625	56.9
Wicko	freshwater	2	summer	2020	83.1	0.21	438	0.956	1.379	0.208	1.516	0.38894	21.53
Wicko	freshwater	3	summer	2020	87.1	0.21	438	0.547	0.874	0.095	3.751	0.3893	39.9858
Wicko	freshwater	4	summer	2020	95.4	0.19	396	1.113	1.643	0.995	1.696	0.30554	14.2368
Wicko	freshwater	5	summer	2020	76.1	0.2	417	0.593	0.889	0.214	5.967	0.079169	5.98725
Wicko	freshwater	6	summer	2020	80.4	0.2	417	0.438	0.582	4.947	0.511	0.09114	6.1426
Wicko	freshwater	7	summer	2020	92	0.222	463	0.039	0.258	0.214	2.566	0.07623	5.4
Wicko	freshwater	8	summer	2020	85.3	0.088	191	1.041	1.296	0.229	1.772	0.261	6.1
					109.672	0.133979	282.062	0.526187	0.805562	0.606813	2.07262	0.365836	18.6333
					21.2987	0.0680247	139.243	0.364705	0.479478	1.17717	1.29549	0.280561	16.8332
Wicko	freshwater	1	autumn	2019	105.475	0.07	152	0.745	0.692	0.201	2.127	0.69	34.9894
Wicko	freshwater	2	autumn	2019	110.7	0.07	152	0.632	0.841	0.654	1.734	0.541	22.65
Wicko	freshwater	3	autumn	2019	106.06	0.07	152	0.581	0.832	0.321	1.252	0.324	36.5
Wicko	freshwater	4	autumn	2019	80.3	0.07	152	0.435	0.607	0.21	0.395	0.665	74.297
Wicko	freshwater	5	autumn	2019	102.269	0.07	152	0.05	0.2	0.145	0.837	0.452	5.81428
Wicko	freshwater	6	autumn	2019	78.85	0.07	152	0.277	0.387	0.173	1.531	0.458	6.10407
Wicko	freshwater	7	autumn	2019	107.1	0.1	211	0.457	1	0.074	3.028	0.479	7.36883
Wicko	freshwater	8	autumn	2019	100.4	0.095	207	0.845	1.579	0.604	1.339	0.42	5.21
Wicko	freshwater	1	autumn	2020	88.7	0.251	523	0.741	0.999	0.032	2.269	0.741	13.3394
Wicko	freshwater	2	autumn	2020	87.1	0.261	544	0.568	1.154	0.547	1.618	0.436	22.06
Wicko	freshwater	3	autumn	2020	88.6	0.245	510	0.696	0.775	0.147	1.131	0.4732	38.3958
Wicko	freshwater	4	autumn	2020	86.7	0.25	521	0.468	0.562	0.101	1.09	0.72249	35.8121
Wicko	freshwater	5	autumn	2020	86.7	0.25	521	0.042	0.479	0.569	1.015	0.34625	6.12165
Wicko	freshwater	6	autumn	2020	79.3	0.25	521	0.337	0.46	0.218	1.506	0.35194	6.27342
Wicko	freshwater	7	autumn	2020	79.3	0.252	525	0.423	0.874	0.209	3.11	0.1531	5.4
Wicko	freshwater	8	autumn	2020	81.2	0.094	204	0.498	1.61	1.002	1.621	0.108	6.21
					91.7971	0.15425	324.938	0.487187	0.815687	0.325437	1.60019	0.460061	20.4091
					8.93575	0.0889655	182.167	0.23139	0.393911	0.269934	0.735871	0.184992	19.3966

## Sheet: biological data
Table S2. Composition and mean abundances of macroinvertebrates (indiv m-2) at the coastal lakes of the Baltic Sea during the study period 2019-2020. Classification into 3 groups of organisms: M- marine; E-euryhaline; O-opportunistic.
Classification					-	M	M	O	E	M	E	E	M	M	E	O	O	E	O	E	O	O	O	O	E	E	O	O	O	O	M	O	E	O	-	O	O	E	O	O	O	O	O	O	E	E	M	E	O
Lake	Type	sites		year	OLIGOCHAETA	Hediste diversicoilor	Pygospio elegans	Asellus aquaticus	Gammarus debeni	Gammarus oceanicus	Corophium volutator	Praunus flexuosus	Idotea balthica	Neomysis integer	Palaemon elegans	Glossiphonia complanata	Erpobdella octoculata	Piscicola geometra	Chironomus plumosus	Chironomus f.l. thummi	Glyptotendipes e.g. gripekoveni	Procladius sp.	Polypedilum nubeculosum	Polypedilum e.g. scalaeum	Psectrocladius barbimanus	Bezzia nobilis	Microtendipes e.g. chloris	Sergentia coracina	Einfeldia e.g. carbonaria	Pelopia sp.	Clunio sp.	Chaoborus sp.	Diamesa campestris	Tanatyrus e.g. mancus	Chironomidae n.det.	Sigara sp.	Corixa sp.	Triaenodes sp.	Ecnomus tenelus	Limnephilus sp.	Caenis macrura	Bithynia tentaculata	Planorbis planorbis	Valvata piscinalis	Theodoxus fluviatilis	Potamopyrgus jenkinsi	Hydrobia ulvae	Dreissena polymorpha	Pisidium amnicum
Liwia Łuża	Transitional	1	spring	2019	29.6	0	0	0	0	0	0	0	0	0	0	14.8	0	0	370.4	0	0	0	0	0	0	0	0	0	0	0	0	0	0	0	0	0	0	0	0	0	0	29.6296	14.8148	0	0	0	0	0	0
Liwia Łuża	Transitional	1	spring	2020	0	0	0	0	0	0	0	0	0	0	0	0	0	0	74.1	0	0	0	0	0	0	0	0	0	0	0	0	0	0	0	29.6	0	0	0	0	0	0	0	0	0	0	0	0	0	0
Liwia Łuża	Transitional	2	spring	2019	0	0	0	0	0	0	0	0	0	0	0	0	0	0	44.4	0	0	0	0	0	0	0	0	0	0	0	0	0	0	0	0	0	0	0	0	0	0	0	0	0	0	0	0	0	0
Liwia Łuża	Transitional	2	spring	2020	0	0	0	0	0	0	0	0	0	0	0	0	0	0	74.1	0	0	0	0	0	0	0	0	0	0	0	0	0	0	0	0	0	0	0	0	0	0	0	0	0	0	0	0	0	0
Liwia Łuża	Transitional	3	spring	2019	0	0	0	0	0	0	0	0	0	0	0	0	0	0	88.9	0	0	0	0	0	0	0	0	0	0	0	0	0	0	0	0	0	0	14.8	0	0	0	0	0	0	0	0	0	0	0
Liwia Łuża	Transitional	3	spring	2020	0	0	0	29.6	0	0	0	0	0	0	0	0	0	0	0	0	0	0	0	0	0	0	0	0	0	0	0	0	0	0	0	0	0	0	0	0	0	0	0	0	0	0	0	0	0
Liwia Łuża	Transitional	4	spring	2019	148.1	0	0	0	0	0	0	0	0	0	0	0	0	0	0	0	0	0	0	0	0	0	0	0	0	0	0	0	0	0	0	0	0	0	0	0	0	0	0	0	0	0	0	0	0
Liwia Łuża	Transitional	4	spring	2020	0	0	0	0	0	0	0	0	0	0	0	0	0	0	0	0	0	0	0	0	0	0	0	0	0	0	0	0	0	0	0	0	0	0	0	0	0	0	0	0	0	0	0	0	0
Liwia Łuża	Transitional	5	spring	2019	0	0	0	0	0	0	0	0	0	0	0	0	0	0	0	0	0	0	0	0	0	0	0	0	0	0	0	0	0	0	0	0	0	0	0	0	0	0	0	0	0	0	0	0	0
Liwia Łuża	Transitional	5	spring	2020	0	0	0	0	0	0	0	0	0	0	0	0	0	0	0	0	0	0	0	0	0	0	0	0	0	0	0	0	0	0	0	0	0	0	0	0	0	0	0	0	0	0	0	0	0
Liwia Łuża	Transitional	1	summer	2019	0	0	0	0	0	0	0	0	0	0	0	0	0	0	0	0	0	0	0	0	0	0	0	0	0	0	0	0	0	0	0	0	0	0	0	0	0	0	0	0	0	0	0	0	0
Liwia Łuża	Transitional	1	summer	2020	14.8	0	0	0	14.8	0	0	0	0	0	0	0	0	0	163	0	0	14.8	0	0	0	0	0	0	0	0	0	0	0	0	14.8	0	0	0	0	0	0	0	0	0	0	0	0	0	0
Liwia Łuża	Transitional	2	summer	2019	0	0	0	0	0	0	0	0	0	0	0	0	0	0	0	0	0	0	0	0	0	0	0	0	0	0	0	0	0	0	0	0	0	0	0	0	0	0	0	0	0	0	0	0	0
Liwia Łuża	Transitional	2	summer	2020	0	0	0	0	0	0	0	0	0	0	0	0	0	0	29.6	0	0	0	0	0	14.8	14.8	0	0	0	0	0	0	0	0	0	0	0	0	0	0	0	0	0	0	0	0	0	0	0
Liwia Łuża	Transitional	3	summer	2019	29.6	0	0	0	0	0	0	0	0	0	0	0	0	0	44.4	0	0	0	44.4	0	0	0	0	0	0	0	0	0	0	0	0	0	0	0	0	0	0	0	0	0	0	0	0	0	0
Liwia Łuża	Transitional	3	summer	2020	14.8	0	0	0	0	0	0	0	0	0	0	0	0	0	103.7	0	0	14.8	0	0	0	74.1	0	0	0	0	0	0	0	0	0	0	0	0	0	0	0	0	0	0	0	0	0	0	0
Liwia Łuża	Transitional	4	summer	2019	0	0	0	0	0	0	0	0	0	0	0	0	0	0	118.5	0	0	44.4	0	0	0	0	0	0	0	0	0	0	0	0	0	0	0	0	0	0	0	0	0	0	0	0	0	0	0
Liwia Łuża	Transitional	4	summer	2020	0	0	0	0	0	0	0	0	0	0	0	0	0	0	0	0	0	0	0	0	0	0	0	0	0	0	0	0	0	0	0	0	0	0	0	0	0	0	0	0	0	0	0	0	0
Liwia Łuża	Transitional	5	summer	2019	0	0	0	0	14.8	0	0	0	0	0	0	0	0	0	29.6	0	0	0	0	0	0	0	0	0	0	0	0	0	0	0	0	0	0	0	0	0	0	0	0	0	0	0	0	0	0
Liwia Łuża	Transitional	5	summer	2020	29.6	0	0	0	0	0	0	0	0	0	0	0	0	0	0	0	0	0	0	0	0	0	0	311.1	0	0	0	0	0	0	14.8	0	0	0	0	0	0	0	0	0	0	0	0	0	0
Liwia Łuża	Transitional	1	autumn	2019	44.4	0	0	0	0	0	0	0	0	0	0	14.8	44.4	0	0	0	0	0	74.1	0	0	0	0	14.8	0	0	0	0	0	0	0	14.8	0	0	0	0	0	0	0	0	0	0	0	0	0
Liwia Łuża	Transitional	1	autumn	2020	44.4	0	0	0	0	0	0	0	0	0	0	0	0	0	251.9	0	0	0	0	0	0	0	0	0	0	0	0	0	0	0	0	0	0	0	0	0	0	0	0	0	0	0	0	0	0
Liwia Łuża	Transitional	2	autumn	2019	14.8	0	0	0	0	0	0	0	0	0	0	0	0	0	44.4	0	0	0	296.3	0	133.3	0	0	0	0	0	0	0	0	0	0	0	0	0	0	0	0	0	0	0	0	0	0	0	0
Liwia Łuża	Transitional	2	autumn	2020	14.8	0	0	0	0	0	0	0	0	0	0	0	0	0	0	0	0	0	14.8	0	0	0	0	0	0	0	0	0	0	0	0	0	0	0	0	0	0	0	0	0	0	0	0	0	0
Liwia Łuża	Transitional	3	autumn	2019	14.8	0	0	0	0	0	0	0	0	0	0	0	74.1	0	44.4	0	0	0	474.1	0	0	0	0	0	0	0	0	0	0	0	0	0	0	0	0	0	0	0	0	0	0	0	0	0	0
Liwia Łuża	Transitional	3	autumn	2020	0	0	0	0	0	0	0	0	0	0	0	0	0	0	0	0	0	0	0	0	0	0	0	0	0	0	0	0	0	0	0	0	0	0	0	0	0	0	0	0	0	0	0	0	0
Liwia Łuża	Transitional	4	autumn	2019	0	0	0	0	0	0	0	0	0	0	0	0	0	0	118.5	0	0	0	0	0	0	0	0	0	0	0	0	0	0	0	0	0	0	0	0	0	0	0	0	0	0	0	0	0	0
Liwia Łuża	Transitional	4	autumn	2020	0	0	0	0	0	0	0	0	0	0	0	0	0	0	88.9	0	0	0	0	0	0	0	0	0	0	0	0	0	0	0	0	0	0	0	0	0	0	0	0	0	0	0	0	0	0
Liwia Łuża	Transitional	5	autumn	2019	14.8	0	0	0	0	0	0	0	0	0	0	0	0	0	0	0	0	0	0	0	0	0	0	0	0	0	0	0	0	0	0	0	0	0	0	0	0	0	0	0	0	0	0	0	0
Liwia Łuża	Transitional	5	autumn	2020	14.8	0	0	0	0	0	0	0	0	0	0	0	0	0	148.1	0	0	222.2	0	0	0	0	0	474.1	0	0	0	0	0	0	0	0	0	0	0	0	0	0	0	0	0	0	0	0	0
Kopań	Transitional	1	spring	2019	0	0	0	0	0	0	0	0	0	0	0	0	0	0	0	0	0	0	0	0	0	0	0	0	0	0	0	0	0	0	0	0	0	0	0	0	0	0	0	0	0	0	0	0	0
Kopań	Transitional	1	spring	2020	0	0	0	0	0	0	0	0	0	0	0	0	0	0	0	0	0	0	0	0	0	0	0	0	0	0	0	0	0	0	0	0	0	0	0	0	0	0	0	0	0	0	0	0	0
Kopań	Transitional	2	spring	2019	14.8	0	0	0	0	0	0	0	0	0	0	0	0	0	103.7	0	0	0	0	0	0	0	0	0	0	0	0	0	0	0	0	0	0	0	0	0	0	0	0	0	0	0	0	0	0
Kopań	Transitional	2	spring	2020	14.8	0	0	0	0	0	0	0	0	0	0	0	0	0	118.5	0	0	0	0	0	0	0	0	0	0	0	0	0	0	0	0	0	0	0	0	0	0	0	0	0	0	0	0	0	0
Kopań	Transitional	3	spring	2019	0	0	0	0	0	0	0	0	0	0	0	0	0	0	0	0	0	0	0	0	0	0	0	0	0	0	0	0	0	0	0	0	0	0	0	0	0	0	0	0	0	0	0	0	0
Kopań	Transitional	3	spring	2020	0	0	0	0	0	0	0	0	0	0	0	0	0	0	0	0	0	0	0	0	0	0	0	0	0	14.8	0	0	0	0	0	0	0	0	0	0	0	0	0	0	0	0	0	0	0
Kopań	Transitional	4	spring	2019	0	0	0	0	0	0	0	0	0	0	0	0	0	0	0	0	0	14.8	0	0	0	0	0	0	0	0	0	0	0	0	0	0	0	0	0	0	0	0	0	0	0	0	0	0	0
Kopań	Transitional	4	spring	2020	44.4	0	0	0	0	0	0	0	0	0	0	0	0	0	0	0	0	0	0	0	0	0	0	0	0	0	0	0	0	0	0	0	0	0	0	0	0	0	0	0	0	0	0	0	0
Kopań	Transitional	5	spring	2019	0	0	0	0	14.8	0	0	0	0	0	0	0	0	0	14.8	0	0	0	0	0	0	0	0	0	0	0	0	0	0	0	0	0	0	0	0	0	0	0	0	0	0	0	0	0	0
Kopań	Transitional	5	spring	2020	0	0	0	0	0	0	0	0	0	0	0	0	0	0	0	0	0	0	0	0	0	0	0	0	0	0	0	0	0	0	0	0	0	0	0	0	0	0	0	0	0	0	0	0	0
Kopań	Transitional	1	summer	2019	103.7	0	0	0	0	0	0	0	0	0	0	0	0	0	0	0	0	0	0	74.1	0	0	0	0	0	0	0	0	0	0	0	0	0	0	0	0	0	0	0	0	14.8	0	0	0	0
Kopań	Transitional	1	summer	2020	29.6	0	0	0	0	0	0	0	0	0	0	14.8	29.6	0	0	0	0	29.6	0	177.8	0	0	0	0	0	0	0	0	0	0	0	0	0	0	0	29.6	0	59.3	0	0	0	0	0	14.8	0
Kopań	Transitional	2	summer	2019	14.8	0	0	0	0	0	0	0	0	0	0	0	0	0	0	0	0	0	0	0	0	0	0	0	0	0	0	0	0	0	0	0	0	0	0	0	0	0	0	0	0	0	0	0	0
Kopań	Transitional	2	summer	2020	0	0	0	0	0	0	0	0	0	0	0	0	0	0	0	0	0	0	14.8	0	0	0	0	0	0	0	0	0	0	0	0	0	0	0	0	0	0	0	0	0	0	0	0	0	0
Kopań	Transitional	3	summer	2019	14.8	0	0	0	0	0	0	0	0	0	0	0	0	0	0	0	0	0	340.7	0	0	0	0	0	0	0	0	0	0	0	0	0	0	0	0	0	0	0	0	0	0	0	0	0	0
Kopań	Transitional	3	summer	2020	0	0	0	0	0	0	0	0	0	0	0	0	0	0	0	0	0	0	0	0	0	0	0	0	0	0	0	0	0	0	0	0	0	0	0	0	0	0	0	0	0	0	0	0	0
Kopań	Transitional	4	summer	2019	0	0	0	0	0	0	0	0	0	0	0	0	0	0	0	0	0	0	0	0	0	0	0	0	0	0	0	0	0	0	0	0	0	0	0	0	0	0	0	0	0	0	0	0	0
Kopań	Transitional	4	summer	2020	0	0	0	0	0	0	0	0	0	0	0	0	0	0	0	0	0	29.6	0	0	0	0	0	29.6	0	0	0	0	0	0	0	0	0	0	0	0	0	0	0	0	0	0	0	0	0
Kopań	Transitional	5	summer	2019	0	0	0	0	29.6	0	0	0	0	0	0	0	0	0	0	0	0	0	0	0	0	0	0	0	0	0	0	0	0	0	0	0	0	0	0	0	0	0	0	0	0	0	0	0	0
Kopań	Transitional	5	summer	2020	0	0	0	0	0	0	0	0	0	0	0	0	0	0	0	0	0	0	0	0	0	0	0	0	0	0	0	0	0	0	0	0	0	0	0	0	0	0	0	0	0	0	0	0	0
Kopań	Transitional	1	autumn	2019	103.7	0	0	0	14.8	0	0	0	0	0	0	0	0	0	0	0	0	0	0	0	0	0	0	0	0	0	0	0	0	14.8	0	0	0	0	0	0	0	0	0	0	44.4	0	0	0	0
Kopań	Transitional	1	autumn	2020	0	0	0	0	0	0	0	0	0	0	0	0	0	0	0	0	0	0	14.8	0	0	0	0	0	0	0	0	0	0	0	0	0	0	0	0	0	0	0	0	0	0	0	0	0	0
Kopań	Transitional	2	autumn	2019	0	0	0	0	0	0	0	0	0	0	0	0	0	0	0	0	0	0	0	14.8	0	0	0	0	0	0	0	0	0	0	0	0	0	0	0	0	0	0	0	0	0	0	0	0	0
Kopań	Transitional	2	autumn	2020	29.6	0	0	0	44.4	0	0	0	0	0	0	0	0	0	0	0	0	0	859.3	0	14.8	0	0	0	0	0	0	0	0	0	0	0	0	0	0	0	0	0	0	0	0	0	0	0	0
Kopań	Transitional	3	autumn	2019	74.1	0	0	0	0	0	0	0	0	0	0	0	0	0	0	0	0	0	2444.4	0	44.4	0	0	0	0	0	0	0	0	0	0	0	0	0	0	0	0	0	0	0	0	0	0	0	0
Kopań	Transitional	3	autumn	2020	0	0	0	0	118.5	14.8	0	0	0	0	0	0	0	0	0	0	0	0	0	0	0	0	0	0	0	0	0	0	0	0	0	0	0	0	0	0	0	0	0	0	14.8	0	0	0	0
Kopań	Transitional	4	autumn	2019	0	0	0	0	0	0	0	0	0	0	0	0	0	0	0	0	0	0	0	0	0	0	0	0	0	0	0	0	0	0	0	0	0	0	0	0	0	0	0	0	0	0	0	0	0
Kopań	Transitional	4	autumn	2020	0	0	0	0	0	0	0	0	0	0	0	0	0	0	0	0	0	0	0	0	0	0	0	0	0	0	0	0	0	0	0	0	0	0	0	0	0	0	0	0	0	0	0	0	0
Kopań	Transitional	5	autumn	2019	0	0	0	0	0	0	0	0	0	0	0	0	0	0	0	0	0	0	0	0	0	0	0	0	0	0	0	0	0	0	0	0	0	0	0	0	0	0	0	0	0	0	0	0	0
Kopań	Transitional	5	autumn	2020	0	0	0	0	14.8	0	0	0	0	0	0	0	0	0	0	0	0	0	0	0	0	0	0	0	0	0	0	0	0	0	0	0	0	0	0	0	0	0	0	0	0	0	0	0	0
Gardno	Transitional	1	spring	2019	163	0	0	0	0	0	0	0	0	0	0	0	0	0	563	0	0	0	0	0	0	14.8	0	0	0	0	0	0	0	0	0	0	0	0	0	0	0	0	0	0	0	0	0	0	0
Gardno	Transitional	1	spring	2020	118.5	0	0	0	0	0	0	0	0	0	0	0	0	0	1333.3	0	0	0	0	0	0	0	0	0	0	0	0	0	0	0	0	0	0	0	0	0	0	0	0	0	0	0	0	0	0
Gardno	Transitional	2	spring	2019	222.2	0	0	0	0	0	0	0	0	0	0	0	0	0	963	0	0	0	0	0	0	0	0	0	0	0	0	0	0	0	0	0	0	0	0	0	0	0	0	0	0	0	0	0	0
Gardno	Transitional	2	spring	2020	14.8	0	0	0	0	0	0	0	0	0	0	0	0	0	29.6	0	0	0	0	0	0	0	0	0	0	0	0	0	0	0	0	0	0	0	0	0	0	0	0	0	0	0	0	0	0
Gardno	Transitional	3	spring	2019	0	0	0	0	0	0	0	0	0	0	0	0	0	0	888.9	0	0	0	0	0	0	0	0	0	0	0	0	0	0	0	14.8	0	0	0	0	0	0	0	0	0	0	0	0	0	0
Gardno	Transitional	3	spring	2020	44.4	0	0	0	0	0	0	0	0	0	0	0	0	0	0	0	0	88.6	0	0	0	0	0	0	0	0	0	0	0	0	0	0	0	0	0	0	0	0	0	0	0	0	0	0	0
Gardno	Transitional	4	spring	2019	29.6	0	0	0	0	0	0	0	0	0	0	0	0	0	29.6	0	0	266.7	0	0	0	0	0	0	0	0	0	0	0	0	0	0	0	0	0	0	0	0	0	0	0	0	0	0	0
Gardno	Transitional	4	spring	2020	88.6	0	0	0	0	0	0	0	0	0	0	0	0	0	14.8	0	0	29.6	0	0	0	0	0	118.5	0	0	0	0	0	0	0	0	0	0	0	0	0	0	0	0	0	0	0	0	0
Gardno	Transitional	5	spring	2019	0	0	0	0	0	0	0	0	0	0	0	0	0	0	0	0	0	44.4	0	0	0	0	0	0	0	0	0	0	0	0	0	0	0	0	0	0	0	0	0	0	0	0	0	0	0
Gardno	Transitional	5	spring	2020	237	0	0	0	0	0	0	0	0	0	0	0	0	0	0	0	0	0	0	0	0	0	0	88.6	0	0	0	0	14.8	0	29.6	0	0	0	0	0	0	0	0	0	0	0	0	0	0
Gardno	Transitional	1	summer	2019	103.7	0	0	0	0	0	0	0	0	0	0	0	0	0	44.4	0	0	29.6	0	0	0	29.6	0	0	0	0	0	0	0	0	0	0	0	0	0	0	0	0	0	0	0	0	0	0	0
Gardno	Transitional	1	summer	2020	0	0	0	0	0	0	0	0	0	0	0	0	0	0	29.6	0	0	0	0	0	0	0	0	0	0	0	0	0	0	0	0	0	0	0	0	0	0	0	0	0	0	0	0	0	0
Gardno	Transitional	2	summer	2019	88.9	0	0	0	0	0	0	0	0	0	0	0	0	0	814.8	0	0	44.4	207.4	0	0	0	0	0	0	0	0	0	0	0	14.8	0	0	0	0	0	0	0	0	0	0	0	0	0	0
Gardno	Transitional	2	summer	2020	0	0	0	0	0	0	0	0	0	0	0	0	0	0	0	0	0	14.8	29.6	0	0	0	0	0	0	0	0	0	0	0	0	0	0	0	0	0	0	0	0	0	0	0	0	0	0
Gardno	Transitional	3	summer	2019	29.6	0	0	0	88.9	0	0	0	0	0	0	0	0	0	0	0	0	59.3	0	0	0	14.8	0	0	0	0	0	0	0	0	0	0	0	0	0	0	0	0	0	0	0	0	0	0	0
Gardno	Transitional	3	summer	2020	0	0	0	0	14.8	0	0	0	0	0	0	0	0	0	14.8	0	0	0	0	0	0	0	0	0	0	0	0	0	0	0	0	0	0	0	0	0	0	0	0	0	0	0	0	0	0
Gardno	Transitional	4	summer	2019	0	0	0	0	14.8	0	0	0	0	0	0	0	0	0	0	0	0	0	0	0	0	0	0	0	0	0	0	0	0	0	0	0	0	0	0	0	0	0	0	0	0	0	0	0	0
Gardno	Transitional	4	summer	2020	14.8	0	0	0	0	0	0	0	0	0	0	0	0	0	0	0	0	88.9	0	0	0	0	0	118.5	0	0	0	0	0	0	14.8	0	0	0	0	0	0	0	0	0	0	0	0	0	0
Gardno	Transitional	5	summer	2019	14.8	0	0	0	0	0	0	0	0	0	0	0	0	0	0	0	0	14.8	0	0	0	0	0	0	0	0	0	0	0	0	0	0	0	0	0	0	0	0	0	0	0	0	0	0	0
Gardno	Transitional	5	summer	2020	29.6	0	0	0	0	0	0	0	0	0	0	0	0	0	0	0	0	88.6	0	0	0	0	0	148.1	0	0	0	0	0	0	14.8	0	0	0	0	0	0	0	0	0	0	0	0	0	0
Gardno	Transitional	1	autumn	2019	0	0	0	0	0	0	0	0	0	0	0	0	0	0	0	0	0	0	44.4	0	0	0	0	0	0	0	0	0	0	0	0	0	0	0	0	0	0	0	0	0	0	0	0	0	0
Gardno	Transitional	1	autumn	2020	29.6	0	0	0	0	0	0	0	0	0	0	0	0	0	14.8	0	0	0	0	0	0	0	0	0	0	0	0	0	0	0	0	0	0	0	0	0	0	0	0	0	0	0	0	0	0
Gardno	Transitional	2	autumn	2019	29.6	0	0	0	0	0	0	0	0	0	0	0	0	0	0	0	0	0	177.8	0	118.5	0	0	0	0	0	0	0	0	0	0	0	0	0	0	0	0	0	0	0	0	0	0	0	0
Gardno	Transitional	2	autumn	2020	0	0	0	0	0	0	0	0	0	0	0	0	0	0	0	0	0	59.3	29.6	0	59.3	0	0	0	0	0	0	0	0	0	0	0	0	0	0	0	0	0	0	0	0	0	0	0	0
Gardno	Transitional	3	autumn	2019	74.1	0	0	0	0	0	0	0	0	0	0	0	0	0	14.8	0	0	14.8	0	0	59.3	14.8	0	0	0	0	0	0	0	0	0	0	0	0	0	0	0	0	0	0	0	0	0	0	0
Gardno	Transitional	3	autumn	2020	0	0	0	0	0	0	0	0	0	0	0	0	0	0	0	0	0	14.8	0	0	0	0	0	0	0	0	0	0	0	0	0	0	0	0	0	0	0	0	0	0	0	0	0	0	0
Gardno	Transitional	4	autumn	2019	0	0	0	0	0	0	0	0	0	0	0	0	0	0	0	0	0	14.8	0	0	0	0	0	29.6	0	0	0	0	0	0	0	0	0	0	0	0	0	0	0	0	0	0	0	0	0
Gardno	Transitional	4	autumn	2020	29.6	0	0	0	0	0	0	0	0	0	0	0	0	0	29.6	0	0	118.5	0	0	0	0	0	118.5	0	0	0	0	0	0	44.4	0	0	0	0	0	0	0	0	0	0	0	0	0	0
Gardno	Transitional	5	autumn	2019	59.3	0	0	0	0	0	0	0	0	0	0	0	0	0	133.3	0	0	237	0	0	0	0	0	103.7	0	0	0	0	0	0	0	0	0	0	0	0	0	0	0	0	0	0	0	0	0
Gardno	Transitional	5	autumn	2020	0	0	0	0	0	0	0	0	0	0	0	0	0	0	0	0	0	0	0	0	0	0	0	0	0	0	0	0	0	0	0	0	0	0	0	0	0	0	0	0	0	0	0	0	0
Resko	Brackish	1	spring	2019	563	0	0	0	0	0	0	0	0	0	0	0	0	0	192.6	0	0	0	0	0	0	0	0	0	0	0	0	0	0	0	14.8	0	0	0	0	0	0	0	0	0	0	0	0	0	0
Resko	Brackish	1	spring	2020	0	0	0	0	0	0	0	0	0	0	0	0	0	0	177.8	0	0	0	0	0	0	0	0	0	0	0	0	0	0	0	0	0	0	0	0	0	0	0	0	0	0	0	0	0	0
Resko	Brackish	2	spring	2019	385.2	0	0	0	0	0	0	0	0	0	0	0	0	0	459.3	0	0	0	0	0	0	0	0	0	0	0	0	0	0	0	0	0	0	0	0	0	0	0	0	0	0	0	0	0	0
Resko	Brackish	2	spring	2020	148.1	0	0	0	0	0	0	0	0	0	0	0	0	0	311.1	0	0	0	0	0	0	29.6	0	0	0	0	0	0	0	0	44.4	0	0	0	0	0	0	0	0	0	0	0	0	0	0
Resko	Brackish	3	spring	2019	1200	0	0	0	0	0	0	0	0	0	0	0	0	0	44.4	0	0	0	0	0	0	0	0	0	0	0	0	0	0	0	0	0	0	0	0	0	0	0	0	0	0	0	0	0	0
Resko	Brackish	3	spring	2020	177.8	0	0	0	0	0	0	0	0	0	0	0	0	0	29.6	0	0	0	0	0	0	0	0	0	0	0	0	0	0	0	0	0	0	0	0	0	0	0	0	0	0	0	0	0	0
Resko	Brackish	4	spring	2019	74.1	0	0	0	0	29.6	0	0	0	0	0	0	0	0	29.6	0	0	0	0	0	0	0	0	0	0	0	0	0	0	0	0	0	0	0	0	0	0	0	0	0	0	0	0	0	0
Resko	Brackish	4	spring	2020	177.8	0	0	0	29.6	177.8	0	0	0	0	0	0	0	0	0	0	0	0	0	0	0	29.6	0	59.3	0	0	0	0	0	0	0	0	0	0	0	0	0	0	0	0	0	0	0	0	0
Resko	Brackish	5	spring	2019	207.4	0	0	0	0	0	0	0	0	0	0	0	0	0	0	0	0	0	0	0	0	29.6	0	0	237	0	0	0	0	0	14.8	0	0	0	0	0	0	0	0	0	0	0	0	0	0
Resko	Brackish	5	spring	2020	14.8	0	0	14.8	207.4	0	0	0	0	0	0	0	0	0	0	0	0	0	0	0	0	29.6	0	0	0	0	0	0	0	0	0	0	0	0	0	14.8	0	0	0	0	0	0	0	0	0
Resko	Brackish	1	summer	2019	770.4	0	0	0	29.6	0	0	0	0	0	0	0	0	0	725.9	0	0	0	251.9	0	0	0	0	0	0	0	0	0	0	0	14.8	0	0	0	0	0	0	0	0	0	0	0	0	0	0
Resko	Brackish	1	summer	2020	44.4	0	0	0	0	0	0	0	0	0	0	0	0	0	933.3	0	14.8	0	0	0	0	0	0	0	0	0	0	0	0	0	14.8	0	0	0	0	0	0	0	0	0	0	0	0	14.8	0
Resko	Brackish	2	summer	2019	2311.1	0	0	0	859.3	0	0	0	0	0	0	0	0	0	1437	0	44.4	74.1	0	0	177.8	755.6	0	0	0	0	0	0	0	0	44.4	0	14.8	0	0	0	0	88.9	0	0	0	0	0	0	0
Resko	Brackish	2	summer	2020	88.9	0	0	0	563	0	0	0	0	0	0	0	88.9	0	977.8	0	0	103.7	0	0	0	29.6	0	0	0	0	0	0	0	0	0	0	14.8	0	0	0	0	0	0	0	0	0	0	0	0
Resko	Brackish	3	summer	2019	533.3	0	0	0	88.9	0	14.8	0	0	0	0	0	0	0	1659.3	0	0	0	192.6	0	0	0	0	0	0	0	0	0	0	0	0	0	0	0	0	0	0	0	0	0	0	0	0	0	0
Resko	Brackish	3	summer	2020	88.9	0	0	0	0	0	163	0	0	0	0	0	0	0	74.1	0	0	0	0	0	0	0	0	88.9	0	0	0	0	0	0	0	0	0	0	0	0	0	0	0	0	0	0	0	0	0
Resko	Brackish	4	summer	2019	0	0	0	0	0	0	0	0	0	0	0	0	0	0	118.5	14.8	0	0	0	0	14.8	0	0	14.8	0	0	0	0	0	0	0	0	0	0	0	0	0	0	0	0	0	0	0	0	0
Resko	Brackish	4	summer	2020	29.6	0	0	0	0	0	0	0	0	0	0	0	0	0	414.8	0	0	59.3	0	0	14.8	0	0	0	0	0	0	0	0	0	0	0	0	0	0	0	0	0	0	0	0	0	0	0	0
Resko	Brackish	5	summer	2019	0	0	0	0	0	0	0	0	0	0	0	0	0	0	355.6	0	0	0	0	0	0	0	0	0	0	0	0	0	0	0	0	0	0	0	0	0	0	0	0	0	0	0	0	0	0
Resko	Brackish	5	summer	2020	325.9	0	0	0	0	0	29.6	0	44.4	0	0	0	0	0	814.8	0	0	0	0	0	0	0	0	0	0	0	0	0	0	0	0	0	0	0	0	0	0	0	0	0	0	0	0	0	0
Resko	Brackish	1	autumn	2019	311.1	0	0	0	29.6	0	14.8	0	0	0	0	0	0	0	0	0	0	0	266.7	0	0	0	0	0	0	0	0	0	0	0	0	0	0	0	0	0	0	0	0	0	0	0	0	0	0
Resko	Brackish	1	autumn	2020	207.4	0	0	0	0	0	0	0	0	0	0	0	0	0	1214.8	0	0	0	0	0	0	0	0	0	0	0	0	0	0	0	0	0	0	0	0	0	0	0	0	0	0	0	0	0	0
Resko	Brackish	2	autumn	2019	355.6	0	0	0	0	0	0	0	0	0	0	0	0	0	1081.5	0	0	0	29.6	0	0	0	0	0	0	0	0	0	0	0	0	0	0	0	0	0	0	0	0	0	0	0	0	0	0
Resko	Brackish	2	autumn	2020	237	0	0	0	0	0	0	0	0	0	0	0	0	0	740.7	0	0	0	118.5	0	0	0	0	0	0	0	0	0	0	0	0	0	0	0	0	0	0	0	0	0	0	0	0	0	0
Resko	Brackish	3	autumn	2019	1007.4	0	0	0	0	0	14.8	0	0	0	0	0	0	0	0	0	0	0	370.4	0	0	0	0	0	0	0	0	0	0	0	0	0	0	0	0	0	0	0	0	0	0	0	0	0	0
Resko	Brackish	3	autumn	2020	59.3	0	0	0	0	0	29.6	0	0	0	0	0	0	0	74.1	0	0	14.8	0	0	0	0	0	0	0	0	0	0	0	0	0	0	0	0	0	0	0	0	0	0	0	0	0	0	0
Resko	Brackish	4	autumn	2019	44.4	0	0	0	0	0	0	0	0	0	0	0	0	0	563	0	0	0	0	0	0	0	0	0	0	0	0	0	0	0	0	0	0	0	0	0	0	0	0	0	0	0	0	0	0
Resko	Brackish	4	autumn	2020	237	0	0	0	0	0	0	0	0	0	0	0	0	0	118.5	0	0	0	0	0	0	0	0	0	0	0	0	0	0	0	0	0	0	0	0	0	0	0	0	0	0	0	0	0	0
Resko	Brackish	5	autumn	2019	148.1	0	0	0	0	0	0	0	0	0	0	0	0	0	785.2	0	0	0	0	0	0	0	0	0	0	0	0	0	0	0	0	0	0	0	0	0	0	0	0	0	0	0	0	0	0
Resko	Brackish	5	autumn	2020	503.7	0	0	0	0	0	355.6	0	0	0	0	0	0	0	177.8	0	0	0	0	0	0	0	0	0	0	0	0	0	0	0	0	0	0	0	0	0	0	0	0	0	0	0	0	0	0
Łebsko	Brackish	1	spring	2019	148.1	0	0	0	0	0	0	0	0	14.8	0	0	0	0	340.7	0	0	0	0	0	0	44.4	0	0	0	0	0	0	0	0	0	0	0	0	0	0	0	0	0	0	0	0	0	0	0
Łebsko	Brackish	1	spring	2020	118.5	0	0	0	0	0	0	0	0	0	0	0	0	0	163	0	0	0	0	0	0	0	0	0	0	0	0	0	0	0	14.8	0	0	0	0	0	0	0	0	0	0	0	0	0	0
Łebsko	Brackish	2	spring	2019	163	0	0	0	0	0	0	0	0	0	0	0	0	0	414.8	0	0	148.1	0	0	0	0	0	0	0	0	0	0	0	0	0	0	0	0	0	0	0	0	0	0	0	0	0	0	0
Łebsko	Brackish	2	spring	2020	311.1	0	0	0	0	0	0	0	0	0	0	0	0	0	118.5	0	0	74.1	0	0	0	44.4	0	0	0	0	0	0	0	0	0	0	0	0	0	0	0	0	0	0	0	0	0	0	0
Łebsko	Brackish	3	spring	2019	0	0	0	0	0	0	0	0	0	0	0	0	0	0	103.7	0	0	0	0	0	0	0	0	0	0	0	0	0	0	0	0	0	0	0	0	0	0	0	0	0	0	0	0	14.8	0
Łebsko	Brackish	3	spring	2020	44.4	0	0	0	0	0	0	0	0	14.8	0	0	0	0	755.6	0	0	0	0	0	0	0	0	0	0	0	0	0	0	0	14.8	0	0	0	0	0	0	0	0	0	0	0	0	0	0
Łebsko	Brackish	4	spring	2019	0	0	0	0	0	0	0	0	0	0	0	0	0	0	0	0	0	0	0	0	0	0	0	0	0	0	0	0	0	0	0	0	0	0	0	0	0	0	0	0	0	0	0	0	0
Łebsko	Brackish	4	spring	2020	0	0	0	0	0	0	0	0	0	0	0	0	0	0	0	0	0	0	0	0	0	0	0	0	0	0	0	0	0	0	0	0	0	0	0	0	0	0	0	0	0	0	0	0	0
Łebsko	Brackish	5	spring	2019	0	0	0	0	0	0	0	0	0	0	0	0	0	0	0	0	0	0	0	0	0	0	0	0	0	0	0	0	0	0	0	0	0	0	0	0	0	0	0	0	0	0	0	0	0
Łebsko	Brackish	5	spring	2020	163	0	0	0	0	0	0	0	0	0	0	0	0	0	444.4	0	0	14.8	0	0	0	14.8	0	0	0	0	0	0	0	0	0	0	0	0	0	0	0	0	0	0	0	0	0	0	0
Łebsko	Brackish	6	spring	2019	755.6	0	0	0	0	0	0	0	0	0	0	0	0	0	0	0	0	0	0	0	0	14.8	0	177.8	0	0	0	0	0	0	14.8	0	0	0	0	0	0	0	0	0	0	0	0	0	0
Łebsko	Brackish	6	spring	2020	177.8	0	0	0	0	0	0	0	0	0	0	0	0	0	133.3	29.6	0	0	0	0	0	0	0	0	0	0	0	0	0	0	0	0	0	0	0	0	0	29.6	0	0	0	0	0	0	0
Łebsko	Brackish	7	spring	2019	88.9	0	0	0	0	0	0	0	0	0	0	0	0	0	0	0	0	0	0	0	0	0	0	0	0	0	0	0	0	0	0	0	0	0	0	0	0	0	0	0	0	0	0	0	0
Łebsko	Brackish	7	spring	2020	666.7	0	0	0	0	0	0	0	0	0	0	0	0	0	177.8	0	0	0	0	0	14.8	0	0	0	0	0	0	0	0	0	14.8	0	0	0	0	0	0	0	0	0	0	0	0	0	0
Łebsko	Brackish	8	spring	2019	0	0	0	0	0	0	0	0	0	0	0	0	0	0	0	0	0	0	0	0	0	0	0	0	0	0	0	0	0	0	0	0	0	0	0	0	0	0	0	0	0	0	0	0	0
Łebsko	Brackish	8	spring	2020	237	0	0	0	0	0	0	14.8	0	0	0	0	0	0	577.8	0	0	0	0	0	0	0	0	0	0	0	0	0	0	0	0	0	0	0	0	0	0	0	0	0	0	0	0	0	0
Łebsko	Brackish	9	spring	2019	148.2	0	0	0	0	0	0	0	0	0	0	0	0	0	0	14.8	0	0	0	0	0	0	0	488.9	0	0	0	0	0	0	0	0	0	0	0	0	0	0	0	0	0	0	0	0	0
Łebsko	Brackish	9	spring	2020	59.3	0	0	0	0	0	0	14.8	0	0	0	0	0	0	74.1	14.8	0	0	0	0	0	0	0	0	0	0	0	0	0	0	0	0	0	0	0	0	0	0	0	0	0	0	0	0	0
Łebsko	Brackish	10	spring	2019	533.3	0	0	0	0	0	0	0	0	0	0	0	0	0	0	0	0	0	0	0	0	0	0	355.6	0	0	14.8	0	0	0	14.8	0	0	0	0	0	0	0	0	0	0	0	0	0	0
Łebsko	Brackish	10	spring	2020	192.6	0	0	0	0	0	0	0	0	14.8	0	0	0	0	177.8	0	0	0	0	0	0	0	0	0	0	0	0	0	0	0	14.8	0	0	0	0	0	0	0	0	0	0	0	0	0	0
Łebsko	Brackish	11	spring	2019	148.5	59.3	533.3	14.8	0	0	0	0	0	0	0	0	0	0	177.8	14.8	0	14.8	14.8	0	0	0	0	0	0	0	0	0	0	0	29.6	0	0	0	0	0	0	0	0	0	0	0	0	0	0
Łebsko	Brackish	11	spring	2020	133.3	103.7	355.6	0	0	0	0	0	0	0	0	0	0	0	0	14.8	0	0	0	0	0	0	0	0	0	0	0	0	0	0	0	0	0	0	0	0	0	0	0	0	0	0	0	0	0
Łebsko	Brackish	1	summer	2019	1259.3	0	0	0	0	0	0	0	0	14.8	0	0	0	0	488.9	0	0	14.8	0	0	0	44.4	0	0	0	0	0	0	0	0	14.8	0	0	0	0	0	0	0	0	14.8	0	0	0	0	0
Łebsko	Brackish	1	summer	2020	29.6	0	0	0	0	0	0	0	0	44.4	0	0	0	0	592.6	0	0	0	0	0	0	0	0	0	0	0	0	0	0	0	0	0	0	0	0	0	0	0	0	0	0	0	0	0	0
Łebsko	Brackish	2	summer	2019	14.8	0	0	0	0	0	0	0	0	0	0	0	0	0	14.8	0	0	0	0	0	0	0	0	0	0	0	0	0	0	0	0	0	0	0	0	0	0	0	0	0	0	14.8	29.6	0	0
Łebsko	Brackish	2	summer	2020	148.1	0	0	0	0	0	0	0	0	29.6	0	0	0	0	429.6	0	0	0	0	0	0	29.6	0	0	0	0	0	0	0	0	0	0	0	0	0	0	0	0	0	0	0	0	0	0	0
Łebsko	Brackish	3	summer	2019	340.7	0	0	0	0	0	0	0	0	0	0	0	0	0	785.2	0	0	0	0	0	0	0	0	0	0	0	0	0	0	0	44.4	0	0	0	0	0	0	0	0	0	0	0	0	0	0
Łebsko	Brackish	3	summer	2020	103.7	0	0	0	0	0	0	0	0	0	0	0	0	0	1096.3	0	0	0	0	0	0	0	0	0	0	0	0	0	0	0	0	0	0	0	0	0	0	0	0	0	0	0	0	0	0
Łebsko	Brackish	4	summer	2019	548.1	0	0	0	0	0	0	0	0	0	0	0	0	0	400	0	0	222.2	0	0	0	29.6	0	0	0	0	0	0	0	0	14.8	0	0	0	0	0	0	0	0	0	0	0	0	0	0
Łebsko	Brackish	4	summer	2020	0	0	0	0	0	0	0	0	0	0	0	0	0	0	0	0	0	0	0	0	0	0	0	0	0	0	0	0	0	0	0	0	0	0	0	0	0	0	0	0	0	0	0	0	0
Łebsko	Brackish	5	summer	2019	103.7	0	0	0	29.6	0	0	0	0	0	0	0	0	0	518.5	0	0	0	0	0	0	0	0	0	0	0	0	0	0	0	29.6	0	0	0	0	0	0	0	0	0	0	0	0	0	0
Łebsko	Brackish	5	summer	2020	14.8	0	0	0	0	0	0	0	0	0	0	0	0	0	148.1	0	0	0	0	0	0	0	0	0	0	0	0	0	0	0	0	0	0	0	0	0	0	0	0	0	0	0	0	0	0
Łebsko	Brackish	6	summer	2019	177.8	0	0	0	0	0	0	0	0	0	0	0	0	0	103.7	0	0	14.8	0	0	0	14.8	0	0	14.8	0	0	0	0	0	0	0	0	0	0	0	0	0	0	0	0	0	0	0	0
Łebsko	Brackish	6	summer	2020	0	0	0	0	0	0	0	0	0	0	0	0	0	0	0	0	0	0	0	0	0	0	0	0	0	0	0	0	0	0	0	0	0	0	0	0	0	0	0	0	0	0	0	0	0
Łebsko	Brackish	7	summer	2019	118.5	0	0	0	0	0	0	0	0	0	0	0	0	0	59.3	0	0	0	0	0	0	0	0	0	44.4	0	0	0	0	0	0	0	0	0	0	0	0	0	0	0	0	0	0	0	0
Łebsko	Brackish	7	summer	2020	103.7	0	0	0	0	0	0	0	0	0	0	0	0	0	0	0	0	0	0	0	0	0	0	0	29.6	0	0	0	0	0	0	0	0	0	0	0	0	0	0	0	0	0	0	0	0
Łebsko	Brackish	8	summer	2019	44.4	0	0	0	0	0	0	0	0	0	0	0	0	0	14.8	0	0	0	0	0	0	0	0	0	311.1	0	0	0	0	0	0	0	0	0	0	0	0	0	0	0	0	0	0	0	0
Łebsko	Brackish	8	summer	2020	118.5	0	0	74.1	59.6	44.4	0	14.8	0	0	0	0	0	0	44.4	0	0	0	0	0	0	0	0	0	0	0	0	0	0	0	0	0	0	0	0	0	0	0	0	0	0	0	0	0	0
Łebsko	Brackish	9	summer	2019	192.6	0	0	0	133.3	0	0	0	0	0	0	0	0	0	0	0	0	0	0	0	14.8	0	74.1	192.6	0	0	0	0	0	0	88.9	0	0	0	0	0	0	0	0	0	0	0	0	0	0
Łebsko	Brackish	9	summer	2020	59.3	0	0	0	0	14.8	0	0	0	29.6	0	0	0	0	29.6	0	0	0	0	0	0	0	0	0	163	0	0	0	0	0	0	0	0	0	0	0	0	0	0	0	0	0	0	0	0
Łebsko	Brackish	10	summer	2019	74.1	44.4	0	0	0	0	0	0	0	0	0	0	0	0	44.4	0	0	0	0	0	0	14.8	0	0	0	0	0	0	0	0	0	0	0	0	0	0	0	0	0	0	0	0	0	0	0
Łebsko	Brackish	10	summer	2020	29.6	0	0	0	0	0	0	0	0	0	0	0	0	0	14.8	0	0	0	0	0	0	14.8	0	0	29.6	0	0	0	0	0	0	0	0	0	0	0	0	0	0	0	0	0	0	0	0
Łebsko	Brackish	11	summer	2019	74.4	0	0	0	29.6	0	0	0	0	0	0	0	0	0	14.8	74.1	0	29.6	0	0	14.8	0	0	0	0	0	0	0	0	0	29.6	0	0	0	0	0	0	0	0	0	0	0	0	0	0
Łebsko	Brackish	11	summer	2020	0	0	0	0	59.3	14.8	0	0	0	0	0	0	0	0	14.8	0	0	0	0	0	0	0	0	14.8	0	0	0	0	0	0	0	0	0	0	0	0	0	0	0	0	0	0	0	0	0
Łebsko	Brackish	1	autumn	2019	1525.9	0	0	0	0	0	0	0	0	14.8	0	0	0	0	814.8	0	0	0	14.8	0	0	59.3	0	0	0	0	0	0	0	0	0	0	0	0	0	0	0	0	0	0	0	0	0	0	0
Łebsko	Brackish	1	autumn	2020	785.2	0	0	0	14.1	0	0	0	0	0	0	0	0	0	1125.9	0	0	0	0	0	0	0	0	0	0	0	0	0	0	0	0	0	0	0	0	0	0	0	0	0	0	0	0	0	0
Łebsko	Brackish	2	autumn	2019	0	0	0	0	0	0	0	0	0	0	0	0	0	0	0	0	0	0	0	0	0	0	0	0	0	0	0	0	0	0	0	0	0	0	0	0	0	0	0	0	0	0	0	0	0
Łebsko	Brackish	2	autumn	2020	474.1	0	0	0	74.1	0	0	0	0	0	0	0	0	0	370.4	0	0	0	0	0	0	44.4	0	0	0	0	0	0	0	0	0	0	0	0	0	0	0	0	0	0	0	0	0	0	0
Łebsko	Brackish	3	autumn	2019	59.3	0	0	0	0	0	0	0	0	0	0	0	0	0	1763	0	0	0	0	0	0	0	0	0	0	0	0	0	0	0	0	0	0	0	0	0	0	0	0	0	0	0	0	0	0
Łebsko	Brackish	3	autumn	2020	251.9	0	0	0	0	0	0	0	0	29.6	0	0	0	0	963	0	0	0	0	0	0	0	0	0	0	0	0	0	0	0	0	0	0	0	0	0	0	0	0	0	0	0	0	0	0
Łebsko	Brackish	4	autumn	2019	14.8	0	0	0	44.4	0	0	0	0	0	0	0	0	0	44.4	0	0	0	0	29.6	0	0	0	0	0	0	0	0	0	0	0	0	0	0	0	0	0	0	0	0	29.6	0	0	0	0
Łebsko	Brackish	4	autumn	2020	29.6	0	0	0	29.6	0	0	0	0	0	0	0	0	0	696.3	0	0	0	0	0	0	0	0	0	0	0	0	0	0	0	0	0	0	0	0	0	0	0	0	0	0	0	0	0	0
Łebsko	Brackish	5	autumn	2019	163	0	0	0	148.1	0	0	0	0	0	0	0	0	0	1555.6	0	0	0	0	0	0	0	0	0	0	0	0	0	0	0	0	0	0	0	0	0	0	0	0	0	0	0	0	0	0
Łebsko	Brackish	5	autumn	2020	44.4	0	0	0	74.1	0	0	0	0	0	0	0	0	0	311.1	0	0	0	133.3	0	0	59.3	0	0	0	0	0	0	0	0	0	0	0	0	0	0	0	0	0	0	0	0	0	0	0
Łebsko	Brackish	6	autumn	2019	533.3	0	0	0	0	0	0	0	0	0	0	0	0	0	0	0	0	0	0	0	0	14.8	0	103.7	0	0	0	0	0	0	0	0	0	0	0	0	0	0	0	0	0	0	0	0	0
Łebsko	Brackish	6	autumn	2020	488.9	0	0	0	0	0	0	0	0	0	0	0	0	0	651.9	0	0	0	0	0	0	0	0	0	0	0	0	0	0	0	0	0	0	0	0	0	0	0	0	0	0	0	0	0	0
Łebsko	Brackish	7	autumn	2019	14.8	0	0	0	0	0	0	0	0	0	0	0	0	0	207.4	0	0	0	0	0	0	0	0	0	0	0	0	0	0	0	0	0	0	0	0	0	0	0	0	0	0	0	0	0	0
Łebsko	Brackish	7	autumn	2020	0	0	0	0	0	0	0	0	0	0	0	0	0	0	207.4	0	0	0	0	0	0	0	0	0	0	0	0	0	0	0	0	0	0	0	0	0	0	0	0	0	0	0	0	0	0
Łebsko	Brackish	8	autumn	2019	29.6	0	0	0	0	0	0	0	0	0	0	0	0	0	281.5	0	0	0	0	0	0	0	0	0	0	0	0	0	0	0	0	0	0	0	0	0	0	0	0	0	0	0	0	0	0
Łebsko	Brackish	8	autumn	2020	0	0	0	0	0	0	0	0	0	0	0	0	0	0	474.1	0	0	0	0	0	0	0	0	0	0	0	0	0	0	0	0	0	0	0	0	0	0	0	0	0	0	0	0	0	0
Łebsko	Brackish	9	autumn	2019	0	0	0	0	0	0	0	0	0	0	0	0	0	0	14.8	0	0	0	0	0	0	0	0	251.9	0	0	0	0	0	0	0	0	0	0	0	0	0	0	0	0	0	0	0	0	0
Łebsko	Brackish	9	autumn	2020	59.3	0	0	0	0	0	0	0	0	0	0	0	0	0	207.4	0	0	0	0	0	0	0	0	14.8	0	0	0	0	0	0	0	0	0	0	0	0	0	0	0	0	0	0	0	0	0
Łebsko	Brackish	10	autumn	2019	148.2	0	0	0	0	0	0	0	0	0	0	0	0	0	133.3	0	0	0	0	0	0	0	0	59.3	0	0	0	0	0	0	0	0	0	0	0	0	0	0	0	0	0	0	0	0	0
Łebsko	Brackish	10	autumn	2020	118.5	0	0	0	0	0	0	0	0	0	0	0	0	0	29.6	0	0	0	0	0	0	0	0	0	0	0	0	0	0	0	0	0	0	0	0	0	0	0	0	0	0	0	0	0	0
Łebsko	Brackish	11	autumn	2019	59.3	0	0	29.6	0	0	0	0	0	0	0	0	0	14.8	74.1	0	0	0	14.8	0	0	0	0	14.8	0	14.8	14.8	0	0	0	14.8	0	0	0	0	0	0	0	0	0	0	0	0	0	0
Łebsko	Brackish	11	autumn	2020	0	0	0	0	0	0	0	14.8	0	0	0	0	0	14.8	0	0	0	0	0	0	0	0	0	88.9	0	0	0	0	0	0	0	0	0	0	0	0	0	0	0	0	0	0	0	0	0
Ptasi Raj	Brackish	1	spring	2019	0	0	0	0	0	0	0	0	0	0	0	0	0	0	0	0	0	0	0	0	0	0		0	0	0	0	0	0	0	0	0	0	0	0	0	0	0	0	0	0	0	0	0	0
Ptasi Raj	Brackish	1	spring	2020	0	0	0	0	0	0	0	0	0	0	0	0	0	0	0	0	0	0	0	0	0	0		0	0	0	0	0	0	0	0	0	0	0	0	0	0	0	0	0	0	0	0	0	0
Ptasi Raj	Brackish	2	spring	2019	0	0	0	0	0	0	0	0	0	0	0	0	0	0	0	0	0	0	0	0	0	0		0	0	0	0	0	0	0	0	0	0	0	0	0	0	0	0	0	0	0	0	0	0
Ptasi Raj	Brackish	2	spring	2020	0	0	0	0	0	0	0	0	0	0	0	0	0	0	0	0	0	0	0	0	0	0		0	0	0	0	0	0	0	0	0	0	0	0	0	0	0	0	0	0	0	0	0	0
Ptasi Raj	Brackish	3	spring	2019	0	0	0	0	0	0	0	0	0	0	0	0	0	0	340.7	0	0	414.8	0	0	0	0	0	266.7	0	177.8	0	0	0	0	0	0	0	0	0	0	0	0	0	0	0	0	0	0	0
Ptasi Raj	Brackish	3	spring	2020	14.8	0	0	0	14.8	0	0	0	0	0	0	0	0	0	14.8	0	0	59.3	0	0	0	0	0	14.8	0	0	0	0	0	0	0	0	0	0	0	0	0	0	0	0	0	0	0	0	0
Ptasi Raj	Brackish	4	spring	2019	0	0	0	0	148.1	88.9	0	0	0	0	0	0	0	0	0	0	0	88.9	0	0	0	0	0	0	0	0	0	0	0	0	29.6	0	0	0	0	0	0	0	0	0	0	0	0	0	0
Ptasi Raj	Brackish	4	spring	2020	0	0	0	0	0	0	0	0	0	0	0	0	0	0	0	0	0	0	0	0	0	0	0	0	0	0	0	0	0	0	0	0	0	0	0	0	0	0	0	0	0	0	0	0	0
Ptasi Raj	Brackish	1	summer	2019	0	0	0	0	0	0	0	0	0	0	0	0	0	0	192.6	0	0	0	0	0	0	0		0	0	0	0	0	0	0	0	0	0	0	0	0	0	0	0	0	0	577.8	59.3	14.8	0
Ptasi Raj	Brackish	1	summer	2020	0	0	0	0	237	0	0	0	0	0	0	0	0	0	444.4	0	0	0	0	0	0	0		0	0	0	0	0	0	0	14.8	0	0	0	0	0	0	0	0	0	0	133.3	17318.5	0	0
Ptasi Raj	Brackish	2	summer	2019	0	0	0	0	0	0	0	0	0	0	0	0	0	0	88.9	0	0	0	237	14.9	0	0		0	0	0	0	0	0	0	0	0	0	0	0	0	0	0	0	0	0	459.3	44.4	0	0
Ptasi Raj	Brackish	2	summer	2020	0	0	0	0	14.8	0	0	0	0	0	0	0	0	0	0	0	0	0	0	59.3	0	0		14.8	0	0	0	0	0	0	0	0	0	0	0	0	0	0	0	0	0	0	0	29.6	0
Ptasi Raj	Brackish	3	summer	2019	0	0	0	0	0	0	0	0	0	0	0	0	0	0	0	0	0	0	0	0	0	0	0	0	0	0	0	0	0	0	0	0	0	0	0	0	0	0	0	0	0	0	0	0	0
Ptasi Raj	Brackish	3	summer	2020	0	0	0	0	0	0	0	0	0	0	0	0	0	0	0	0	0	0	0	0	0	0	0	88.9	0	0	0	0	0	0	0	0	0	0	0	0	0	0	0	0	0	0	0	0	0
Ptasi Raj	Brackish	4	summer	2019	0	0	0	0	0	0	0	0	0	0	0	0	0	0	74.1	0	0	251.9	0	0	0	0	0	0	0	0	0	0	0	0	0	0	0	0	0	0	0	0	0	0	0	0	0	0	0
Ptasi Raj	Brackish	4	summer	2020	0	0	0	0	0	0	0	0	0	0	0	0	0	0	0	0	0	0	0	0	0	0	0	103.7	0	14.8	0	0	0	0	14.8	0	0	0	0	0	0	0	0	0	0	0	0	0	0
Ptasi Raj	Brackish	1	autumn	2019	0	0	0	0	0	0	0	0	0	0	0	0	0	0	59.3	0	0	0	0	0	0	0		0	0	0	0	0	0	0	0	0	0	0	0	0	0	0	0	0	0	0	0	0	0
Ptasi Raj	Brackish	1	autumn	2020	0	0	0	0	0	0	0	0	0	0	14.8	0	0	0	0	0	0	0	266.7	0	14.8	0		0	0	0	0	0	0	0	0	0	0	0	0	0	0	0	0	0	0	0	0	0	0
Ptasi Raj	Brackish	2	autumn	2019	0	0	0	0	0	0	0	0	0	0	0	0	0	0	118.5	0	0	0	0	0	0	0		0	0	0	0	0	0	0	0	0	0	0	0	0	0	0	0	0	0	0	0	0	0
Ptasi Raj	Brackish	2	autumn	2020	0	0	0	0	0	0	0	0	0	0	0	0	0	0	0	14.8	0	0	14.9	14.9	0	0		0	0	0	0	0	0	0	0	0	0	0	0	0	0	0	0	0	0	0	0	0	0
Ptasi Raj	Brackish	3	autumn	2019	0	14.8	0	0	0	14.8	0	0	0	0	0	0	0	0	118.5	0	74.1	14.8	0	0	0	0	0	400	0	74.1	0	0	0	0		0	0	0	0	0	0	0	0	0	0	0	0	0	0
Ptasi Raj	Brackish	3	autumn	2020	0	0	0	0	0	0	0	0	0	0	0	0	0	0	0	0	0	0	0	0	0	0	0	0	0	0	0	0	0	0	0	0	0	0	0	0	0	59.3	0	0	0	0	0	0	0
Ptasi Raj	Brackish	4	autumn	2019	0	0	0	0	0	0	0	0	0	0	0	0	0	0	0	0	0	0	0	0	0	0	0	0	0	0	0	0	0	0	0	0	0	0	0	0	0	0	0	0	0	0	0	0	0
Ptasi Raj	Brackish	4	autumn	2020	0	0	0	0	0	0	0	0	0	0	14.8	0	0	0	44.4	0	0	0	0	0	0	0	0	0	0	0	0	0	0	0	14.8	0	0	0	0	0	0	0	0	0	0	0	0	0	0
Wicko	freshwater	1	spring	2019	74.1	0	0	0	0	0	0	0	0	0	0	0	0	0	59.3	0	0	59.3	0	0	0	0	0	0	0	0	0	0	0	0	0	0	0	0	0	0	0	0	0	0	0	0	0	0	0
Wicko	freshwater	1	spring	2020	14.8	0	0	0	0	0	0	0	0	0	0	0	0	0	163	0	0	0	0	0	0	0	0	0	0	0	0	0	0	0	0	0	0	0	0	0	0	0	0	0	0	0	0	0	0
Wicko	freshwater	2	spring	2019	74.1	0	0	0	0	0	0	0	0	0	0	0	0	0	88.9	0	0	0	0	0	0	0	0	0	0	0	0	0	0	0	0	0	0	0	0	0	0	0	0	0	0	0	0	0	0
Wicko	freshwater	2	spring	2020	0	0	0	0	0	0	0	0	0	0	0	0	0	0	0	0	0	0	0	0	0	0	0	0	0	0	0	0	0	0	0	0	0	0	0	0	0	0	0	0	0	0	0	0	0
Wicko	freshwater	3	spring	2019	355.6	0	0	0	0	0	0	0	0	0	0	0	0	0	0	0	0	0	29.6	14.8	0	0	0	0	0	0	0	0	0	0	0	0	0	0	0	0	0	0	0	0	0	0	0	0	0
Wicko	freshwater	3	spring	2020	0	0	0	0	0	0	0	0	0	0	0	0	0	0	0	0	0	0	0	0	0	0	0	0	0	0	0	0	0	0	0	0	0	0	0	0	0	0	0	0	0	0	0	0	0
Wicko	freshwater	4	spring	2019	1525.9	0	0	0	0	0	0	0	0	0	0	0	0	0	237	0	0	0	0	0	0	14.8	0	0	0	0	0	0	0	0	0	0	0	0	0	0	0	0	0	0	0	0	0	0	0
Wicko	freshwater	4	spring	2020	0	0	0	0	0	0	0	0	0	0	0	0	0	0	0	0	0	0	0	0	0	0	0	0	0	0	0	0	0	0	0	0	0	0	0	0	0	0	0	0	0	0	0	0	0
Wicko	freshwater	5	spring	2019	163	0	0	0	0	0	0	0	0	0	0	0	0	0	88.9	0	0	14.8	0	0	0	14.8	0	0	29.6	0	0	0	0	0	0	0	0	0	0	0	0	0	0	0	0	0	0	0	0
Wicko	freshwater	5	spring	2020	74.1	0	0	0	0	0	0	0	0	0	0	0	0	0	0	0	0	14.8	0	0	0	0	0	14.8	29.6	0	0	0	0	0	0	0	0	0	0	0	0	0	0	0	0	0	0	0	0
Wicko	freshwater	6	spring	2019	0	0	0	0	0	0	0	0	0	0	0	0	0	0	0	14.8	0	14.8	0	0	0	0	0	0	44.4	0	0	0	0	0	0	0	0	0	0	0	0	0	0	0	0	0	0	0	0
Wicko	freshwater	6	spring	2020	44.4	0	0	0	0	0	0	0	0	0	0	0	0	0	59.3	0	0	29.6	0	0	0	0	0	177.8	29.6	0	0	0	0	0	0	0	0	0	0	0	0	0	0	0	0	0	0	0	0
Wicko	freshwater	7	spring	2019	400	0	0	0	0	0	0	0	0	0	0	0	0	0	325.9	0	0	0	0	0	0	14.8	0	0	0	0	0	0	0	0	0	0	0	0	0	0	0	0	0	0	0	0	0	0	0
Wicko	freshwater	7	spring	2020	0	0	0	0	0	0	0	0	0	0	0	0	0	0	0	0	0	0	0	0	0	0	0	103.7	0	0	0	0	0	0	0	0	0	0	0	0	0	0	0	0	0	0	0	0	0
Wicko	freshwater	8	spring	2019	222.2	0	0	0	0	0	0	0	0	0	0	0	0	0	0	0	0	74.1	0	0	0	0	0	118.5	0	118.5	0	0	0	0	0	0	0	0	0	0	0	0	0	0	0	0	0	0	0
Wicko	freshwater	8	spring	2020	14.8	0	0	0	0	0	0	0	0	0	0	0	0	0	14.8	14.8	0	0	0	0	14.8	0	0	429.6	0	0	0	0	0	0	0	0	0	0	0	0	0	0	0	0	0	0	0	0	0
Wicko	freshwater	1	summer	2019	44.4	0	0	0	0	0	0	0	0	0	0	0	0	0	192.6	0	0	29.6	0	0	0	0	0	0	0	0	0	0	0	0	0	0	0	0	0	0	0	0	0	14.8	0	0	0	0	0
Wicko	freshwater	1	summer	2020	14.8	0	0	0	0	0	0	0	0	0	0	0	0	0	251.9	0	0	0	0	0	0	0	0	0	0	0	0	0	0	0	0	0	0	0	0	0	0	0	0	0	0	0	0	0	0
Wicko	freshwater	2	summer	2019	0	0	0	0	0	0	0	0	0	0	0	0	0	0	74.1	0	0	14.8	0	0	0	0	0	0	0	0	0	0	0	0	0	0	0	0	0	0	0	0	0	0	0	0	0	0	0
Wicko	freshwater	2	summer	2020	29.6	0	0	0	0	0	0	0	0	0	0	0	0	0	74.1	0	0	0	296.3	0	0	0	0	0	0	0	0	0	0	0	44.4	0	0	0	0	0	0	0	0	0	0	0	0	0	0
Wicko	freshwater	3	summer	2019	44.4	0	0	0	0	0	0	0	0	0	0	0	0	0	0	0	0	0	0	0	0	0	0	0	0	0	0	0	0	0	0	0	0	0	0	0	0	0	0	0	0	0	0	0	0
Wicko	freshwater	3	summer	2020	207.4	0	0	0	0	0	0	0	0	0	0	0	0	0	14.8	0	0	0	237	0	14.8	0	0	0	0	0	0	0	0	0	0	0	0	0	0	0	0	0	0	0	0	0	0	0	0
Wicko	freshwater	4	summer	2019	948.1	0	0	0	0	0	0	0	0	0	0	0	0	0	651.9	0	0	118.5	0	0	0	29.6	0	0	0	0	0	0	0	0	0	0	0	0	0	0	0	0	0	0	0	0	0	0	0
Wicko	freshwater	4	summer	2020	88.9	0	0	0	0	0	0	0	0	0	0	0	0	0	637	0	59.3	14.8	0	0	0	0	0	0	0	0	0	0	0	0	0	0	0	0	0	0	0	0	0	14.8	0	0	0	0	133.3
Wicko	freshwater	5	summer	2019	14.8	0	0	0	0	0	0	0	0	0	0	0	0	0	118.5	0	0	0	0	0	0	0	0	0	0	0	0	0	0	0	0	0	0	0	0	0	0	0	0	0	0	0	0	0	0
Wicko	freshwater	5	summer	2020	29.6	0	0	0	0	0	0	0	0	0	0	0	0	0	118.5	0	0	0	0	0	0	0	0	0	0	0	0	0	0	0	0	0	0	0	0	0	0	0	0	0	0	0	0	0	0
Wicko	freshwater	6	summer	2019	29.6	0	0	0	0	0	0	0	0	0	0	0	0	0	44.4	0	0	44.4	0	0	0	0	0	0	0	0	0	0	0	0	0	0	0	0	0	0	0	0	0	0	0	0	0	0	0
Wicko	freshwater	6	summer	2020	148.1	0	0	0	0	0	0	0	0	0	0	0	0	0	29.6	0	0	0	0	0	0	0	0	355.6	0	0	0	0	14.8	0	0	0	0	0	0	0	0	0	0	0	0	0	0	0	0
Wicko	freshwater	7	summer	2019	14.8	0	0	0	0	0	0	0	0	0	0	0	0	0	29.6	0	0	0	0	0	0	0	0	0	0	0	0	0	0	0	0	0	0	0	0	0	0	0	0	0	0	0	0	0	0
Wicko	freshwater	7	summer	2020	44.4	0	0	0	0	0	0	0	0	0	0	0	0	0	148.1	0	0	0	0	0	0	0	0	0	0	0	0	0	0	0	0	0	0	0	0	0	0	0	0	0	0	0	0	0	0
Wicko	freshwater	8	summer	2019	29.6	0	0	0	0	0	0	0	0	0	0	0	0	0	0	0	0	0	0	0	0	0	0	0	0	0	0	0	0	0	0	0	0	0	0	0	0	0	0	0	0	0	0	0	0
Wicko	freshwater	8	summer	2020	0	0	0	0	0	0	0	0	0	0	0	0	0	0	0	0	0	0	0	0	0	0	0	0	0	0	0	0	0	0	0	0	0	0	0	0	0	0	0	0	0	0	0	0	0
Wicko	freshwater	1	autumn	2019	29.6	0	0	0	0	0	0	0	0	0	0	0	0	0	0	0	0	0	429.6	0	0	0	0	0	0	0	0	0	0	0	0	0	0	0	0	0	0	0	0	0	0	0	0	0	0
Wicko	freshwater	1	autumn	2020	14.8	0	0	0	0	0	0	0	0	0	0	0	0	0	0	0	0	29.6	177.8	0	0	0	0	0	0	0	0	0	0	0	0	0	0	0	0	0	0	0	0	0	0	0	0	0	0
Wicko	freshwater	2	autumn	2019	14.8	0	0	0	0	0	0	0	0	0	0	0	0	0	0	0	0	0	8474.1	0	281.5	0	0	0	0	0	0	0	0	0	0	0	0	0	0	0	0	0	0	0	0	0	0	0	0
Wicko	freshwater	2	autumn	2020	0	0	0	0	0	0	0	0	0	0	0	0	0	0	163	0	0	0	340.7	0	0		0	0	0	0	0	0	0	0	0	0	0	0	0	0	0	0	0	0	148.1	0	0	0	0
Wicko	freshwater	3	autumn	2019	0	0	0	0	0	0	0	0	0	0	0	0	0	0	207.4	0	0	14.8	0	0	0	0	0	0	0	0	0	0	0	0	0	0	0	0	0	0	0	0	0	0	0	0	0	0	0
Wicko	freshwater	3	autumn	2020	29.6	0	0	0	0	0	0	0	0	0	0	0	0	0	0	0	0	0	533.3	0	0	0	0	0	0	0	0	0	0	0	0	0	0	0	0	0	0	0	0	0	0	0	0	0	0
Wicko	freshwater	4	autumn	2019	0	0	0	0	0	0	0	0	0	0	0	0	0	0	0	0	0	0	59.3	0	0	74.1	0	0	0	0	0	0	0	0	0	0	0	0	0	0	0	0	0	0	0	0	0	0	0
Wicko	freshwater	4	autumn	2020	59.3	0	0	0	0	0	0	0	0	0	0	0	0	0	0	0	0	0	0	385.2	0	0	0	0	0	0	0	0	0	0	0	0	0	0	0	0	0	0	0	0	0	0	0	0	0
Wicko	freshwater	5	autumn	2019	29.6	0	0	0	0	0	0	0	0	0	0	0	0	0	0	0	0	0	0	44.4	0	0	0	0	0	0	0	0	0	0	0	0	0	0	0	0	0	0	0	0	0	0	0	0	0
Wicko	freshwater	5	autumn	2020	14.8	0	0	0	0	0	0	0	0	0	0	0	0	0	0	0	0	74.1	44.4	0	0	0	0	0	0	0	0	0	0	0	0	0	0	0	0	0	0	0	0	0	0	0	0	0	0
Wicko	freshwater	6	autumn	2019	88.9	0	0	0	0	0	0	0	0	0	0	0	0	0	14.8	0	0	651.9	533.3	0	0	0	0	0	0	0	0	0	0	0	0	0	0	0	0	0	0	0	0	0	0	0	0	0	0
Wicko	freshwater	6	autumn	2020	59.3	0	0	0	0	0	0	0	0	0	0	0	0	0	0	0	0	0	0	0	0	0	0	266.7	0	0	0	0	0	0	0	0	0	0	0	0	0	0	0	0	0	0	0	0	0
Wicko	freshwater	7	autumn	2019	44.4	0	0	0	0	0	0	0	0	0	0	0	0	0	59.3	0	0	0	0	0	0	0	0	0	0	0	0	0	0	0	0	0	0	0	0	0	0	0	0	0	0	0	0	0	0
Wicko	freshwater	7	autumn	2020	0	0	0	0	0	0	0	0	0	0	0	0	0	0	0	0	0	0	0	0	0	0	0	118.5	0	0	0	0	0	0	0	0	0	0	0	0	0	0	0	0	0	0	0	0	0
Wicko	freshwater	8	autumn	2019	14.8	0	0	0	0	0	0	0	0	0	0	0	0	0	14.8	0	0	0	29.6	0	0	44.4	0	0	0	0	0	0	0	0	0	0	0	0	0	0	0	0	0	0	0	0	0	0	0
Wicko	freshwater	8	autumn	2020	14.8	0	0	0	0	0	0	0	0	0	0	0	0	0	0	0	0	0	0	0	0	0	0	177.8	0	0	0	0	0	0	0	0	0	0	0	0	0	0	0	0	0	0	0	0	0
Dołgie	freshwater	1	spring	2019	103.7	0	0	0	0	0	0	0	0	0	0	0	0	0	666.7	0	0	0	0	0	0	0	0	0	0	0	0	0	0	0	0	0	0	0	0	0	0	0	0	0	0	0	0	0	0
Dołgie	freshwater	1	spring	2020	103.7	0	0	0	0	0	0	0	0	0	0	0	0	0	1866.7	0	0	0	0	0	0	0	0	0	0	0	0	0	0	0	14.8	0	0	0	0	0	0	0	0	0	0	0	0	0	0
Dołgie	freshwater	2	spring	2019	14.8	0	0	0	0	0	0	0	0	0	0	0	0	0	14.8	0	0	0	0	0	0	0	0	0	0	0	0	0	0	0	0	0	0	0	0	0	0	0	0	0	0	0	0	0	0
Dołgie	freshwater	2	spring	2020	0	0	0	0	0	0	0	0	0	0	0	0	0	0	0	0	0	0	0	0	0	0	0	0	0	0	0	0	0	0	0	0	0	0	0	0	0	0	0	0	0	0	0	0	0
Dołgie	freshwater	3	spring	2019	296.3	0	0	0	0	0	0	0	0	0	0	0	0	0	118.5	0	0	0	0	0	0	14.8	0	0	0	0	0	0	0	0	0	0	0	0	0	0	0	0	0	0	0	0	0	0	0
Dołgie	freshwater	3	spring	2020	29.6	0	0	0	0	0	0	0	0	0	0	0	0	0	0	0	0	44.4	0	0	0	0	0	163	0	0	0	0	0	0	0	0	0	0	0	0	0	0	0	0	0	0	0	0	0
Dołgie	freshwater	4	spring	2019	193.6	0	0	0	0	0	0	0	0	0	0	0	0	0	0	0	0	0	0	0	0	0	0	414.8	0	0	0	0	0	0	0	0	0	0	0	0	0	0	0	0	0	0	0	0	0
Dołgie	freshwater	4	spring	2020	429.6	0	0	0	0	0	0	0	0	0	0	0	0	0	0	0	0	14.8	0	0	0	0	0	414.8	0	0	0	0	0	0	0	0	0	0	0	0	14.8	0	0	0	0	0	0	0	0
Dołgie	freshwater	5	spring	2019	0	0	0	0	0	0	0	0	0	0	0	0	0	0	14.8	0	0	14.8	0	0	0	0	0	0	0	0	0	0	0	0	0	0	0	0	0	0	0	0	0	0	0	0	0	0	0
Dołgie	freshwater	5	spring	2020	0	0	0	0	0	0	0	0	0	0	0	0	0	0	0	0	0	0	0	0	0	0	0	0	0	0	0	0	0	0	0	0	0	0	0	0	0	0	0	0	0	0	0	0	0
Dołgie	freshwater	1	summer	2019	118.5	0	0	0	0	0	0	0	0	0	0	0	0	0	0	0	0	0	1911.1	0	0	0	0	0	0	0	0	0	0	0	0	0	0	0	14.8	0	0	0	0	0	0	0	0	0	0
Dołgie	freshwater	1	summer	2020	400	0	0	0	0	0	0	0	0	0	0	0	0	0	0	0	0	103.7	385.2	0	0	0	0	0	0	0	0	0	0	0	0	0	0	0	0	0	0	0	0	0	0	0	0	0	0
Dołgie	freshwater	2	summer	2019	0	0	0	0	0	0	0	0	0	0	0	0	0	0	0	0	0	0	0	0	0	0	0	0	0	0	0	0	0	0	0	0	0	0	0	0	0	0	0	0	0	0	0	0	0
Dołgie	freshwater	2	summer	2020	0	0	0	0	0	0	0	0	0	0	0	0	0	0	0	0	0	0	14.8	0	0	0	0	0	0	0	0	0	0	0	0	0	0	0	0	0	0	0	0	0	0	0	0	0	0
Dołgie	freshwater	3	summer	2019	88.9	0	0	0	0	0	0	0	0	0	0	0	0	0	0	0	0	0	0	0	0	118.5	0	0	0	0	0	0	0	0	0	0	0	0	0	0	0	0	0	0	0	0	0	0	0
Dołgie	freshwater	3	summer	2020	118.5	0	0	0	0	0	0	0	0	0	0	0	0	0	563	0	0	0	0	0	0	0	0	0	0	0	0	0	0	0	0	0	0	0	0	0	0	0	0	0	0	0	0	0	0
Dołgie	freshwater	4	summer	2019	429.6	0	0	0	0	0	0	0	0	0	0	0	0	0	59.3	0	0	133.3	0	0	0	0	0	88.9	0	0	0	0	0	0	0	0	0	0	0	0	0	0	0	0	0	0	0	0	0
Dołgie	freshwater	4	summer	2020	0	0	0	0	0	0	0	0	0	0	0	0	0	0	0	0	0	0	0	0	0	0	0	0	0	0	0	0	0	0	0	0	0	0	0	0	0	0	0	0	0	0	0	0	0
Dołgie	freshwater	5	summer	2019	44.4	0	0	0	0	0	0	0	0	0	0	0	0	0	0	0	0	0	0	0	0	0	0	0	0	0	0	0	0	0	0	0	0	0	0	0	0	0	0	0	0	0	0	0	0
Dołgie	freshwater	5	summer	2020	14.8	0	0	0	0	0	0	0	0	0	0	0	0	0	14.8	0	0	0	0	0	0	0	0	0	0	0	0	0	0	0	0	0	0	0	0	0	0	0	0	0	0	0	0	0	0
Dołgie	freshwater	1	autumn	2019	340.7	0	0	0	0	0	0	0	0	0	0	0	0	0	14.8	0	0	14.8	0	0	14.8	0	0	0	0	0	0	0	0	0	0	0	0	0	0	0	0	0	0	0	0	0	0	0	0
Dołgie	freshwater	1	autumn	2020	192.6	0	0	0	0	0	0	0	0	0	0	0	0	0	0	0	0	44.4	355.6	0	0	0	0	0	0	0	0	0	0	0	0	0	0	0	0	0	0	0	0	0	0	0	0	0	0
Dołgie	freshwater	2	autumn	2019	488.9	0	0	0	0	0	0	0	0	0	0	0	0	0	192.6	0	0	0	148.1	0	14.8	0	0	0	0	0	0	0	0	0	0	0	0	0	0	14.8	0	0	0	0	0	0	0	0	0
Dołgie	freshwater	2	autumn	2020	0	0	0	0	0	0	0	0	0	0	0	0	0	0	0	0	0	0	44.4	0	0	59.3	0	0	0	0	0	0	0	0	0	0	0	0	0	0	0	0	0	0	0	0	0	0	0
Dołgie	freshwater	3	autumn	2019	29.6	0	0	0	0	0	0	0	0	0	0	0	0	0	0	0	0	0	44.4	0	0	59.3	0	0	0	0	0	0	0	0	0	0	0	0	0	0	0	0	0	0	0	0	0	0	0
Dołgie	freshwater	3	autumn	2020	0	0	0	0	0	0	0	0	0	0	0	0	0	0	0	0	0	29.6	0	0	0	0	0	177.8	0	0	0	0	0	0	0	0	0	0	0	0	0	0	0	0	0	0	0	0	0
Dołgie	freshwater	4	autumn	2019	340.7	0	0	0	0	0	0	0	0	0	0	0	0	0	251.9	0	0	0	0	0	0	0	0	163	0	0	0	0	0	0	0	0	0	0	0	0	0	0	0	0	0	0	0	0	0
Dołgie	freshwater	4	autumn	2020	207.4	0	0	0	0	0	0	0	0	0	0	0	0	0	0	0	0	0	0	0	0	14.8	0	29.6	0	0	0	0	0	0	0	0	0	0	0	0	0	0	0	0	0	0	0	0	0
Dołgie	freshwater	5	autumn	2019	29.6	0	0	0	0	0	0	0	0	0	0	0	0	0	14.8	0	0	0	0	0	0	0	0	0	0	0	0	29.6	0	0	0	0	0	0	0	0	0	0	0	0	0	0	0	0	0
Dołgie	freshwater	5	autumn	2020	0	0	0	0	0	0	0	0	0	0	0	0	0	0	0	0	0	0	0	0	0	0	0	14.8	0	0	0	0	0	0	0	0	0	0	0	0	0	0	0	0	0	0	0	0	0
Sarbsko	freshwater	1	spring	2019	266.7	0	0	0	0	0	0	0	0	0	0	0	0	0	888.9	0	0	0	0	0	0	14.8	0	0	0	0	0	0	0	0	29.6	0	0	0	0	0	0	0	0	29.6	0	0	0	0	0
Sarbsko	freshwater	1	spring	2020	222.2	0	0	0	0	0	0	0	0	0	0	0	0	0	133.3	0	0	44.4	0	0	0	133.3	0	0	0	0	0	0	0	0	0	0	0	0	0	0	0	0	0	0	0	0	0	0	0
Sarbsko	freshwater	2	spring	2019	296.3	0	0	0	0	0	0	0	0	0	0	0	0	0	637	0	0	0	0	0	0	0	0	0	0	0	0	0	0	0	0	0	0	0	0	0	0	0	0	0	0	0	0	0	0
Sarbsko	freshwater	2	spring	2020	222.2	0	0	0	0	0	0	0	0	0	0	0	0	0	133.3	0	0	0	0	0	0	29.6	0	0	0	0	0	0	0	0	0	0	0	0	0	0	0	0	0	0	0	0	0	0	0
Sarbsko	freshwater	3	spring	2019	163	0	0	0	0	0	0	0	0	0	0	0	0	0	814.8	0	0	0	0	0	0	0	0	0	0	0	0	0	0	0	0	0	0	0	0	0	0	0	0	29.6	0	0	0	0	0
Sarbsko	freshwater	3	spring	2020	340.7	0	0	0	0	0	0	0	0	0	0	0	0	0	14.8	0	0	0	0	0	0	0	0	14.8	0	0	0	0	0	0	0	0	0	0	0	0	0	0	0	0	0	0	0	14.8	29.6
Sarbsko	freshwater	4	spring	2019	14.8	0	0	0	0	0	0	0	0	0	0	0	0	0	0	0	0	118.5	0	0	0	0	0	0	0	0	0	0	0	0	0	0	0	0	0	0	0	0	0	0	0	0	0	0	0
Sarbsko	freshwater	4	spring	2020	296.3	0	0	0	0	0	0	0	0	0	0	0	0	0	0	0	0	103.7	0	0	0	0	0	0	0	59.3	0	0	0	0	0	0	0	0	0	0	0	0	0	0	0	0	0	0	0
Sarbsko	freshwater	5	spring	2019	14.8	0	0	0	0	0	0	0	0	0	0	0	0	0	88.9	0	0	74.1	0	0	0	0	0	103.7	0	0	0	0	0	0	0	0	0	0	14.8	0	0	0	0	0	0	0	0	0	14.8
Sarbsko	freshwater	5	spring	2020	103.7	0	0	0	0	0	0	0	0	0	0	0	0	0	0	0	0	0	0	0	0	0	0	192.6	0	74.1	0	0	0	0	0	0	0	0	0	0	0	0	0	0	0	0	0	0	0
Sarbsko	freshwater	1	summer	2019	533.3	0	0	0	0	0	0	0	0	0	0	0	0	0	163	0	0	29.6	2681.5	133.3	0	0	0	0	0	0	0	0	0	0	44.4	0	0	0	29.6	0	0	0	0	0	0	0	0	0	0
Sarbsko	freshwater	1	summer	2020	44.4	0	0	0	0	0	0	0	0	0	0	0	0	0	29.6	0	0	14.8	0	0	0	14.8	0	0	0	0	0	0	0	0	0	0	0	0	0	0	0	0	0	0	0	0	0	0	0
Sarbsko	freshwater	2	summer	2019	14.8	0	0	0	0	0	0	0	0	0	0	0	0	0	133.3	0	0	14.8	977.8	0	0	0	0	0	0	0	0	0	0	0	29.6	0	0	0	0	0	0	0	0	0	0	0	0	0	0
Sarbsko	freshwater	2	summer	2020	74.1	0	0	0	0	0	0	0	0	0	0	0	0	0	281.5	0	0	133.3	44.4	14.8	0	0	0	0	0	0	0	0	0	0	0	0	0	0	0	0	0	0	0	0	0	0	0	0	0
Sarbsko	freshwater	3	summer	2019	607.4	0	0	0	0	0	0	0	0	0	0	0	0	0	0	0	0	59.3	963	0	14.8	0	0	0	0	0	0	0	0	0	0	0	0	0	0	0	0	0	0	0	0	0	0	0	0
Sarbsko	freshwater	3	summer	2020	14.8	0	0	0	0	0	0	0	0	0	0	0	0	0	103.7	0	0	251.9	0	0	0	0	0	814.8	0	14.8	0	0	0	0	0	0	0	0	14.8	0	0	29.6	0	0	14.8	0	0	0	0
Sarbsko	freshwater	4	summer	2019	29.6	0	0	0	0	0	0	0	0	0	0	0	0	0	59.3	0	0	133.3	0	0	0	0	0	59.3	0	0	0	0	0	0	0	0	0	0	0	0	0	0	0	0	0	0	0	0	0
Sarbsko	freshwater	4	summer	2020	59.3	0	0	0	0	0	0	0	0	0	0	0	0	0	118.5	0	0	0	0	0	0	0	0	0	0	0	0	0	0	0	0	0	0	0	0	0	0	0	0	0	0	0	0	0	0
Sarbsko	freshwater	5	summer	2019	14.8	0	0	0	0	0	0	0	0	0	0	0	0	0	59.3	0	0	0	0	0	0	0	0	0	0	0	0	0	0	0	44.4	0	0	0	0	0	0	0	0	0	0	0	0	0	0
Sarbsko	freshwater	5	summer	2020	0	0	0	0	0	0	0	0	0	0	0	0	0	0	0	0	0	0	0	0	0	0	0	14.8	0	0	0	0	0	0	0	0	0	0	0	0	0	0	0	0	0	0	0	0	0
Sarbsko	freshwater	1	autumn	2019	14.8	0	0	0	0	0	0	0	0	0	0	0	0	0	0	0	0	0	281.5	0	0	0	0	0	0	0	0	0	0	0	0	0	0	0	29.6	0	0	0	0	0	0	0	0	0	0
Sarbsko	freshwater	1	autumn	2020	0	0	0	0	0	0	0	0	0	0	0	0	0	0	0	0	0	0	0	0	0	0	0	0	0	0	0	0	0	0	0	0	0	0	0	0	0	0	0	0	0	0	0	0	0
Sarbsko	freshwater	2	autumn	2019	29.6	0	0	0	0	0	0	0	0	0	0	0	0	0	251.9	0	0	0	88.9	0	0	0	0	0	0	0	0	0	0	0	0	0	0	0	0	0	0	0	0	0	0		0	0	0
Sarbsko	freshwater	2	autumn	2020	14.8	0	0	0	0	0	0	0	0	0	0	0	0	0	74.1	0	0	0	0	0	0	0	0	0	0	0	0	0	0	0	0	0	0	0	0	0	0	0	0	0	0	0	0	0	0
Sarbsko	freshwater	3	autumn	2019	474.1	0	0	0	0	0	0	0	0	0	0	0	0	0	103.7	0	0	0	0	0	0	29.6	0	0	0	0	0	0	0	0	0	0	0	0	0	0	0	0	0	0	0	0	0	0	0
Sarbsko	freshwater	3	autumn	2020	0	0	0	0	0	0	0	0	0	0	0	0	0	0	0	0	0	0	0	0	0	0	0	0	0	0	0	0	0	0	0	0	0	0	0	0	0	0	0	0	0	0	0	0	0
Sarbsko	freshwater	4	autumn	2019	14.8	0	0	0	0	0	0	0	0	0	0	0	0	0	88.9	0	0	74.1	0	0	0	0	0	0	0	0	0	0	0	0	14.8	0	0	0	0	0	0	0	0	0	0	0	0	0	0
Sarbsko	freshwater	4	autumn	2020	74.1	0	0	0	0	0	0	0	0	0	0	0	0	0	29.6	0	0	29.6	0	0	0	0	0	0	0	0	0	0	0	0	29.6	0	0	0	0	0	0	0	0	0	0	0	0	0	0
Sarbsko	freshwater	5	autumn	2019	0	0	0	0	0	0	0	0	0	0	0	0	0	0	59.3	0	0	59.3	0	0	0	0	0	0	0	0	0	0	0	0	0	0	0	0	0	0	0	0	0	0	0	0	0	0	0
Sarbsko	freshwater	5	autumn	2020	14.8	0	0	0	0	0	0	0	0	0	0	0	0	0	0	0	0	44.4	0	0	0	0	0	29.6	0	0	0	0	0	0	0	0	0	0	0	0	0	0	0	0	0	0	0	0	14.8
[truncated: 9 more columns]
